# Supplementary material for: The Prognostic Value of the Detection of Microbial Translocation in the Blood of Colorectal Cancer Patients
Source: Cancers (Basel). 2020 Apr 24;12(4):1058. doi: 10.3390/cancers12041058 (PMC7226464; doi:10.3390/cancers12041058)
Supplement: Supplementary file 1 [file cancers-12-01058-s001.zip]

Archive with 1 entries (1 files):
- cancers-765796-supplementary.xlsx
