# Supplementary material for: The Prognostic Value of the Detection of Microbial Translocation in the Blood of Colorectal Cancer Patients
Source: Cancers (Basel). 2020 Apr 24;12(4):1058. doi: 10.3390/cancers12041058 (PMC7226464; doi:10.3390/cancers12041058)
Supplement: Supplementary file 1 [file cancers-12-01058-s001.zip › cancers-765796-supplementary.xlsx]

## Sheet: Sheet1
Group	Eligible	ID	Status	Patients_List	Location	TaqI	ApaI	FokI	BsmI	KRAS	StageOnDiagnosis	StageOnSampling	DNA_sampling_date	Sex	Histology	PS	PS_eval	DOB	Age	Age_eval	Date_Diagnosis	Surgery	Radiotherapy	Adjuvant	Date_Adjuvant	Adjuvant_Regime	Adjuvant_Relapse	Adjuvant_Relapse_Date	First_Line	Date_FirstLine	FirstLine_Regime	FirstLine_Relapse	FirstLine_Relapse_Date	Date_Death_or_last_FollowUp	DFS	PFS	OS	Grade	T	N	M	TLR4_D299G	TLR4_T399I	TLR9_T1237C	TLR9_T1486C	TLR2	rRNA_16S	E.coli	B.fragilis
Healthy control	Yes	1				Wt	Hetero	Wt	Wt					Male					67																							Wt	Wt	Hetero	Hetero	Wt	-ve	-ve	-ve
Healthy control	Yes	2				Wt	Wt	Wt	Wt					Male					66																							Wt	Wt	Hetero	Hetero	Wt	-ve	-ve	-ve
Healthy control	Yes	3				Wt	Hetero	Hetero	Hetero					Male					73																							Wt	Wt	Hetero	Hetero	Wt	+ve	+ve	-ve
Healthy control	Yes	4				Hetero	Hetero	Hetero	Hetero					Female					49																							Wt	Wt	Wt	Wt	Wt	-ve	-ve	-ve
Healthy control	Yes	5				Wt	Wt	Wt	Wt					Female					64																							Wt	Wt	Hetero	Hetero	Wt	-ve	-ve	-ve
Healthy control	Yes	6				Wt	Hetero	Hetero	Hetero					Male					65																							Wt	Wt	Wt	Wt	Wt	-ve	-ve	-ve
Healthy control	Yes	7				Wt	Wt	Wt	Wt					Female					58																							Wt	Wt	Hetero	Hetero	Wt	-ve	-ve	-ve
Healthy control	Yes	8				Hetero	Hetero	Hetero	Hetero					Female					70																							Wt	Wt	Hetero	Hetero	Wt	-ve	-ve	-ve
Healthy control	Yes	9				Wt	Wt	Wt	Wt					Female					67																							Wt	Wt	Wt	Wt	Wt	+ve	+ve	-ve
Healthy control	Yes	10				Wt	Wt	Hetero	Hetero					Female					66																							Wt	Wt	Wt	Wt	Wt	-ve	-ve	-ve
Healthy control	Yes	11				Wt	Wt	Homo	Wt					Female					59																							Wt	Wt	Wt	Wt	Wt	-ve	-ve	-ve
Healthy control	Yes	12				Wt	Wt	Wt	Wt					Male					78																							Wt	Wt	Wt	Wt	Wt	-ve	-ve	-ve
Healthy control	Yes	13				Hetero	Wt	Hetero	Hetero					Female					63																							Wt	Wt	Wt	Wt	Wt	-ve	-ve	-ve
Healthy control	Yes	14				Hetero	Hetero	Wt	Wt					Female					73																							Wt	Wt	Wt	Wt	Wt	-ve	-ve	-ve
Healthy control	Yes	15				Hetero	Wt	Hetero	Wt					Male					71																							Wt	Wt	Wt	Wt	Wt	-ve	-ve	-ve
Healthy control	Yes	16				Wt	Wt	Wt	Hetero					Female					47																							Wt	Wt	Wt	Wt	Wt	+ve	+ve	-ve
Healthy control	Yes	17				Wt	Wt	Hetero	Wt					Female					69																							Wt	Wt	Wt	Wt	Wt	-ve	-ve	-ve
Healthy control	Yes	18				Wt	Wt	Hetero	Hetero					Female					52																							Wt	Wt	Wt	Wt	Wt	-ve	-ve	-ve
Healthy control	Yes	19				Wt	Hetero	Wt	Wt					Male					60																							Wt	Wt	Wt	Wt	Wt	-ve	-ve	-ve
Healthy control	Yes	20				Hetero	Hetero	Hetero	Wt					Male					56																							Wt	Wt	Wt	Wt	Wt	-ve	-ve	-ve
Healthy control	Yes	21				Hetero	Homo	Hetero	Hetero					Female					61																							Wt	Wt	Wt	Wt	Wt	-ve	-ve	-ve
Healthy control	Yes	22				Wt	Hetero	Wt	Hetero					Male					76																							Wt	Wt	Wt	Wt	Wt	-ve	-ve	-ve
Healthy control	Yes	23				Wt	Hetero	Wt	Wt					Male					58																							Wt	Wt	Wt	Wt	Wt	-ve	-ve	-ve
Healthy control	Yes	24				Wt	Wt	Wt	Hetero					Male					65																							Wt	Wt	Wt	Wt	Wt	-ve	-ve	-ve
Healthy control	Yes	25				Wt	Hetero	Hetero	Wt					Female					56																							Wt	Wt	Wt	Wt	Wt	-ve	-ve	-ve
Healthy control	Yes	26				Wt	Wt	Wt	Wt					Male					73																							Wt	Wt	Wt	Wt	Wt	-ve	-ve	-ve
Healthy control	Yes	27				Wt	Wt	Hetero	Wt					Female					68																							Wt	Wt	Wt	Wt	Wt	-ve	-ve	-ve
Healthy control	Yes	28				Wt	Wt	Wt	Hetero					Female					68																							Wt	Wt	Hetero	Hetero	Wt	+ve	+ve	-ve
Healthy control	Yes	29				Hetero	Hetero	Hetero	Hetero					Female					59																							Wt	Wt	Hetero	Hetero	Wt	+ve	+ve	-ve
Healthy control	Yes	30				Wt	Wt	Hetero	Wt					Female					70																							Wt	Wt	Hetero	Hetero	Wt	-ve	-ve	-ve
Healthy control	Yes	31				Wt	Hetero	Wt	Wt					Female					73																							Wt	Wt	Hetero	Hetero	Wt	-ve	-ve	-ve
Healthy control	Yes	32				Wt	Hetero	Hetero	Wt					Female					79																							Wt	Wt	Hetero	Hetero	Wt	-ve	-ve	-ve
Healthy control	Yes	33				Wt	Wt	Hetero	Wt					Male					80																							Wt	Wt	Hetero	Hetero	Wt
Healthy control	Yes	34				Hetero	Hetero	Wt	Wt					Male					48																							Wt	Wt	Wt	Wt	Wt
Healthy control	Yes	35				Wt	Wt	Wt	Hetero					Male					49																							Wt	Wt	Hetero	Hetero	Wt
Healthy control	Yes	36				Wt	Wt	Hetero	Hetero					Male					49																							Wt	Wt	Hetero	Hetero	Wt
Healthy control	Yes	37				Wt	Wt	Hetero	Wt																																	Wt	Wt	Wt	Wt	Wt
Healthy control	Yes	38				Hetero	Hetero	Wt	Hetero																																	Wt	Wt	Hetero	Hetero	Wt
Healthy control	Yes	39				Wt	Wt	Wt	Wt																																	Wt	Wt	Hetero	Hetero	Wt
Healthy control	Yes	40				Wt	Hetero	Wt	Wt																																	Wt	Wt	Hetero	Hetero	Wt
Healthy control	Yes	41				Wt	Wt	Wt	Hetero																																	Wt	Wt	Hetero	Hetero	Wt
Healthy control	Yes	42				Wt	Wt	Wt	Wt																																	Wt	Wt	Hetero	Hetero	Wt
Healthy control	Yes	43				Hetero	Hetero	Wt	Wt																																	Wt	Wt	Wt	Wt	Wt
Healthy control	Yes	44				Wt	Homo	Wt	Homo																																	Wt	Wt	Wt	Wt	Wt
Healthy control	Yes	45				Wt	Wt	Homo	Hetero																																	Wt	Wt	Hetero	Hetero	Wt
Healthy control	Yes	46				Wt	Wt	Wt	Wt																																	Wt	Wt	Hetero	Hetero	Wt
Healthy control	Yes	47				Wt	Wt	Wt	Wt					Male					75																							Wt	Wt	Hetero	Hetero	Wt
Healthy control	Yes	48				Wt	Hetero	Hetero	Wt					Female					65																							Wt	Wt	Wt	Wt	Wt
Healthy control	Yes	49				Wt	Wt	Wt	Wt					Female					58																							Wt	Wt	Hetero	Hetero	Wt
Healthy control	Yes	50				Wt	Hetero	Hetero	Hetero																																	Wt	Wt	Hetero	Hetero	Wt
Healthy control	Yes	51				Wt	Wt	Hetero	Hetero
Healthy control	Yes	52				Hetero	Hetero	Wt	Wt
Healthy control	Yes	53				Hetero	Wt	Wt	Wt
Healthy control	Yes	54				Wt	Wt	Wt	Hetero
Healthy control	Yes	55				Hetero	Wt	Wt	Hetero
Healthy control	Yes	56				Hetero	Wt	Wt	Wt
Healthy control	Yes	57				Wt	Hetero	Wt	Wt
Healthy control	Yes	58				Homo	Wt	Wt	Hetero
Healthy control	Yes	59				Wt	Hetero	Hetero	Hetero
Healthy control	Yes	60				Wt	Wt	Homo	Wt
Healthy control	Yes	61				Wt	Hetero	Hetero	Hetero
Healthy control	Yes	62				Wt	Wt	Wt	Hetero
Healthy control	Yes	63				Wt	Wt	Wt	Wt
Healthy control	Yes	64				Hetero	Hetero	Hetero	Wt					Female					66
Healthy control	Yes	65				Wt	Wt	Wt	Wt					Female
Healthy control	Yes	66				Wt	Wt	Hetero	Hetero					Male
Healthy control	Yes	67				Wt	Wt	Hetero	Wt					Male
Healthy control	Yes	68				Hetero	Hetero	Wt	Hetero					Female
Healthy control	Yes	69				Wt	Wt	Wt	Wt					Female					84
Healthy control	Yes	70				Wt	Hetero	Wt	Wt					Male					75
Healthy control	Yes	71				Wt	Homo	Wt	Hetero					Male
Healthy control	Yes	72				Wt	Wt	Wt	Hetero					Female
Healthy control	Yes	73				Hetero	Wt	Wt	Wt					Male
Healthy control	Yes	74				Wt	Wt	Hetero	Hetero					Female					41
Healthy control	Yes	75				Wt	Wt	Hetero	Wt					Female
Healthy control	Yes	76				Hetero	Wt	Wt	Wt					Male					40
Healthy control	Yes	77				Wt	Hetero	Homo	Hetero					Male					40
Healthy control	Yes	78				Hetero	Wt	Homo	Wt					Male					40
Healthy control	Yes	79				Wt	Hetero	Wt	Hetero					Male
Healthy control	Yes	80				Hetero	Wt	Wt	Wt					Female					60
Healthy control	Yes	81				Wt	Hetero	Wt	Hetero					Male					35
Healthy control	Yes	82				Wt	Hetero	Hetero	Wt					Male					35
Healthy control	Yes	83				Hetero	Wt	Hetero	Hetero					Female					50
Healthy control	Yes	84				Hetero	Hetero	Wt	Wt					Male					40
Healthy control	Yes	85				Wt	Wt	Wt	Hetero					Male					89
Healthy control	Yes	86				Hetero	Homo	Hetero	Hetero					Male					53
Healthy control	Yes	87				Wt	Wt	Wt	Wt					Male					35
Healthy control	Yes	88				Homo	Hetero	Wt	Hetero					Male					37
Healthy control	Yes	89				Wt	Wt	Wt	Wt					Male
Healthy control	Yes	90				Wt	Wt	Hetero	Wt					Female					54
Healthy control	Yes	91				Homo	Hetero	Hetero	Wt					Male					87
Healthy control	Yes	92				Wt	Wt	Hetero	Homo					Male					47
Healthy control	Yes	93				Wt	Hetero	Wt	Hetero					Male					72
Healthy control	Yes	94				Hetero	Hetero	Hetero	Hetero					Male					68
Healthy control	Yes	95				Wt	Hetero	Wt	Wt					Female					82
Healthy control	Yes	96				Wt	Wt	Hetero	Hetero					Male					68
Healthy control	Yes	97				Hetero	Hetero	Hetero	Hetero					Female					65
Healthy control	Yes	98				Wt	Hetero	Wt	Hetero					Male					79
Healthy control	Yes	99				Wt	Hetero	Hetero	Wt					Female
Healthy control	Yes	100				Wt	Wt	Hetero	Wt					Male
Polyps	Yes	114365 H				Wt	Wt	Wt	Wt																													High				Wt	Wt	Wt	Wt	Wt
Polyps	Yes	114365 O				Hetero	Hetero	Hetero	Hetero																													High				Wt	Wt	Hetero	Hetero	Wt
Polyps	Yes	117780 B				Wt	Wt	Hetero	Wt																													High				Wt	Wt	Hetero	Hetero	Wt
Polyps	Yes	59967 Z				Wt	Hetero	Wt	Hetero																													High				Wt	Wt	Hetero	Hetero	Wt
Polyps	Yes	49531 E				Wt	Wt	Wt	Hetero																													High				Wt	Wt	Wt	Wt	Wt
Polyps	Yes	60658 K				Wt	Wt	Wt	Hetero																													High				Wt	Wt	Hetero	Hetero	Wt
Polyps	Yes	46480 Y				Wt	Wt	Hetero	Hetero																													High				Wt	Wt	Hetero	Hetero	Wt
Polyps	Yes	38338 Σ				Wt	Wt	Wt	Hetero																													High				Wt	Wt	Hetero	Hetero	Wt
Polyps	Yes	37320 K				Wt	Wt	Homo	Wt																													High				Hetero	Hetero	Wt	Wt	Wt
Polyps	Yes	49918 Λ				Wt	Homo	Hetero	Wt																													High				Wt	Wt	Wt	Wt	Wt
Polyps	Yes	64637 Ζ				Wt	Wt	Hetero	Hetero																													High				Wt	Wt	Wt	Wt	Wt
Polyps	Yes	122833				Hetero	Wt	Wt	Wt																													Low				Wt	Wt	Hetero	Hetero	Wt
Polyps	Yes	114365 φ				Wt	Wt	Wt	Wt																													Low				Wt	Wt	Hetero	Hetero	Wt
Polyps	Yes	59967 Η				Wt	Wt	Hetero	Wt																													Low				Wt	Wt	Hetero	Hetero	Wt
Polyps	Yes	60658 Ο				Homo	Wt	Hetero	Homo																													Low				Wt	Wt	Hetero	Hetero	Wt
Polyps	Yes	46480 Ε				Homo	Hetero	Wt	Homo																													Low				Wt	Wt	Hetero	Hetero	Wt
Polyps	Yes	38338 Ν				Hetero	Wt	Wt	Hetero																													Low				Hetero	Hetero	Hetero	Hetero	Wt
Polyps	Yes	38338 Ω				Hetero	Wt	Wt	Wt																													Low				Wt	Wt	Wt	Wt	Wt
Polyps	Yes	54845 Κ				Wt	Hetero	Wt	Hetero																													Low				Wt	Wt	Hetero	Hetero	Wt
Polyps	Yes	37320 Γ				Hetero	Hetero	Hetero	Hetero																													Low				Wt	Wt	Hetero	Hetero	Wt
Polyps	Yes	49918 Π				Wt	Wt	Wt	Hetero																													Low				Wt	Wt	Hetero	Hetero	Wt
Polyps	Yes	61275 Τα				Wt	Hetero	Hetero	Hetero																													Low				Wt	Wt	Hetero	Hetero	Wt
Polyps	Yes	61275 Υ				Homo	Hetero	Homo	Hetero																													Low				Wt	Wt	Hetero	Hetero	Wt
Polyps	Yes	71176 Η				Wt	Wt	Wt	Wt																													Low				Wt	Wt	Wt	Wt	Wt
Polyps	Yes	7025				Homo	Hetero	Wt	Homo																													High				Wt	Wt	Hetero	Hetero	Wt
Polyps	Yes	206A				Hetero	Wt	Wt	Hetero																													High				Wt	Wt	Hetero	Hetero	Wt
Polyps	Yes	3296/10				Hetero	Wt	Wt	Wt																													High				Wt	Wt	Wt	Wt	Wt
Polyps	Yes	1012K				Wt	Hetero	Wt	Hetero																													High				Wt	Wt	Hetero	Hetero	Wt
Polyps	Yes	895				Hetero	Hetero	Hetero	Hetero																													High				Wt	Wt	Hetero	Hetero	Wt
Polyps	Yes	1042Δ				Wt	Wt	Wt	Hetero																													High				Hetero	Hetero	Hetero	Hetero	Wt
Polyps	Yes	1021Α				Wt	Hetero	Hetero	Hetero																													High				Wt	Wt	Wt	Wt	Wt
Polyps	Yes	5283				Homo	Hetero	Homo	Hetero																													Low				Wt	Wt	Hetero	Hetero	Wt
Polyps	Yes	691/09				Wt	Wt	Wt	Wt																													Low				Wt	Wt	Hetero	Hetero	Wt
Polyps	Yes	415/09				Hetero	Hetero	Hetero	Hetero																													Low				Wt	Wt	Hetero	Hetero	Wt
Polyps	Yes	496/09				Wt	Wt	Hetero	Wt																													Low				Wt	Wt	Hetero	Hetero	Wt
Polyps	Yes	674/09				Wt	Hetero	Wt	Hetero																													Low				Wt	Wt	Hetero	Hetero	Wt
Polyps	Yes	493/08				Hetero	Hetero	Hetero	Hetero																													Low				Hetero	Hetero	Hetero	Hetero	Wt
Polyps	Yes	5108/10				Wt	Wt	Hetero	Wt																													Low				Wt	Wt	Wt	Wt	Wt
Polyps	Yes	897				Wt	Hetero	Wt	Hetero																													Low				Wt	Wt	Hetero	Hetero	Wt
Polyps	Yes	6987				Hetero	Hetero	Hetero	Hetero																													Low				Wt	Wt	Hetero	Hetero	Wt
Patient	Yes	929Π	Alive	Adjuvant	Left	Wt	Wt	Hetero	Homo		IIIB	IIA-IIIC	09-Mar-2009	Female	Colon/Sigmoid	0	0-1	01-Jul-1955	53	<70	10-Feb-2009	Yes	No	Yes	09-Mar-2009	Xelox	No		No	04-Oct-82				08-Oct-14			68.87	Low	T3	N2	M0	Hetero	Hetero	Hetero	Hetero	Homo	-ve	-ve	-ve
Patient	Yes	1034Π	Alive	Adjuvant	Left	Hetero	Wt	Wt	Hetero		IIB	IIA-IIIC	15-Mar-2010	Male	Colon/Sigmoid	0	0-1	01-Jul-1942	67	<70	11-Feb-2010	Yes	No	Yes	15-Mar-2010	Xelox	No		No	04-Oct-82		No		25-Jun-12			28.83	Low	T2			Hetero	Hetero	Hetero	Hetero	Hetero	+ve	-ve	-ve
Patient	Yes	411Π	Dead	Adjuvant	Left	Wt	Hetero	Homo	Hetero		IV	IV	03-May-2004	Female	Colon/Sigmoid	2	>=2	01-Jul-1943	60	<70	22-Apr-2004	Yes	No	No	04-Oct-1582				Yes	03-May-04	5fu/LOHP	Yes	01-Jul-04	30-Jul-04		2.33	3.3	High	T3	N2	M1	Hetero	Hetero	Hetero	Hetero	Hetero	-ve	-ve	-ve
Patient	Yes	461Π	Dead	Adjuvant	Left	Hetero	Wt	Wt	Hetero	Wt	IIB	IIA-IIIC	04-Nov-2004	Male	Colon/Sigmoid	0	0-1	12-Feb-1969	46	<70	25-Nov-2015	No	No	Yes	18-Dec-2015	Xelox	No		No	04-Oct-82		No		08-Mar-17			15.63	Moderate	T3	N0	M0	Hetero	Hetero	Homo	Homo	Hetero	+ve	-ve	-ve
Patient	Yes	1040Π	Alive	Adjuvant	Right	Wt	Wt	Hetero	Wt		IIIA	IIA-IIIC	13-Apr-2010	Male	Colon/Sigmoid	0	0-1	20-Dec-1963	46	<70	23-Mar-2010	Yes	No	Yes	12-Apr-2010	Folfox	No		No	04-Oct-82		No		10-Jan-19			107.17	Low	T2	N1	M0	Hetero	Hetero	Hetero	Hetero	Hetero	-ve	-ve	-ve
Patient	Yes	829Π	Alive	Adjuvant	Left	Hetero	Hetero	Homo	Hetero		IIB	IIA-IIIC	09-Apr-2008	Female	Colon/Sigmoid	0	0-1	01-Jul-1961	44	<70	06-Mar-2006	Yes	No	Yes	09-Apr-2008	Xelox	No		No	04-Oct-82		No		05-Feb-19			157.3	Moderate	T4	N0	M0	Hetero	Hetero	Homo	Homo	Hetero	+ve	+ve	+ve
Patient	No	688Π	Alive	Adjuvant	Left	Hetero	Wt	Hetero	Homo				16-Jan-2007	Male	Colon/Sigmoid	0	0-1	01-Jul-1942	64	<70	13-Nov-2006	Yes			04-Oct-1582				No	04-Oct-82		No		30-Oct-08			23.9	Moderate	T2	N1		Homo	Homo	Homo	Homo	Hetero	+ve	-ve	-ve
Patient	Yes	457Π	Alive	Adjuvant	Left	Wt	Wt	Wt	Wt		IIB	IIA-IIIC	01-Nov-2004	Female	Colon/Sigmoid	0	0-1	01-Jul-1932	72	>=70	08-Jul-2004	Yes	No	Yes	01-Nov-2004	5FU/LV	No		No	04-Oct-82		No		12-Oct-11			88.4	Moderate	T3	N0	M0	Homo	Homo	Hetero	Hetero	Hetero	-ve	-ve	-ve
Patient	Yes	619Π	Alive	Adjuvant	Left	Wt	Wt	Hetero	Wt		IIIB	IIA-IIIC	24-Apr-2006	Female	Colon/Sigmoid	0	0-1	01-Jul-1943	62	<70	18-Nov-2005	Yes	No	Yes	08-May-2006	Xelox	No		No	04-Oct-82		No		28-Mar-18			150.43	High	T3	N1	M0	Homo	Homo	Homo	Homo	Homo	+ve	+ve	+ve
Patient	Yes	1194Π	Alive	Adjuvant	Right	Wt	Wt	Wt	Hetero		IIB	IIA-IIIC	20-Dec-2011	Male	Colon/Sigmoid	0	0-1	01-Jul-1954	57	<70	14-Nov-2011	Yes	No	Yes	20-Dec-2011	Xelox	No		No	04-Oct-82		No		07-Dec-18			86	High	T3	N0	M0	Hetero	Hetero	Homo	Homo	Hetero	+ve	-ve	-ve
Patient	Yes	1108Π	Alive	Adjuvant	Left	Homo	Wt	Hetero	Homo		IIIB	IIA-IIIC	29-Nov-2010	Male	Colon/Sigmoid	1	0-1	01-Jul-1931	79	>=70	16-Nov-2010	Yes	No	Yes	29-Nov-2010	5FU/LV	No		No	04-Oct-82		No		28-Jan-19			99.83	Moderate	T3	N1	M0	Hetero	Hetero	Homo	Homo	Hetero	+ve	+ve	+ve
Patient	Yes	1027Π	Alive	Adjuvant	Left	Wt	Hetero	Homo	Homo	Mutant	IIIB	IIA-IIIC	02-Feb-2010	Female	Colon/Sigmoid	0	0-1	01-Jul-1972	37	<70	19-Jan-2010	Yes	No	Yes	02-Feb-2010	FLOX	No		No	04-Oct-82		No		22-Feb-19			110.7	Low	T2	N1	M0	Homo	Homo	Homo	Homo	Hetero	-ve	-ve	+ve
Patient	Yes	1000Π	Alive	Adjuvant	Right	Hetero	Wt	Hetero	Hetero	Wt	IIIB	IIA-IIIC	12-Nov-2009	Female	Colon/Sigmoid	1	0-1	22-Feb-1955	54	<70	10-Nov-2009	Yes	Yes	Yes	03-Dec-2009	5FU/LV	No		No	04-Oct-82		No		18-May-17			91.53	Low	T3	N2		Homo	Homo	Hetero	Hetero	Homo	+ve	-ve	-ve
Patient	No	468Π	Alive	Adjuvant	Right	Wt	Hetero	Wt	Hetero				03-Dec-2004	Male	Colon/Sigmoid	0	0-1	01-Jul-1937	67	<70	27-Sep-2004				04-Oct-1582				No	04-Oct-82		No		22-Nov-12			99.27	Moderate	T3	N1		Homo	Homo	Homo	Homo	Hetero	-ve	-ve	-ve
Patient	Yes	1179Π	Alive	Adjuvant	Left	Hetero	Wt	Hetero	Homo	Mutant	IIA	IIA-IIIC	03-Oct-2011	Female	Colon/Sigmoid	0	0-1	01-Jul-1947	64	<70	24-Aug-2011	Yes	No	Yes	08-Sep-2011	XELODA	No		No	04-Oct-82		No		10-Jan-19			89.87	Low	T3	N0	M0	Homo	Homo	Hetero	Hetero	Hetero	-ve	-ve	+ve
Patient	Yes	1025Π	Dead	Adjuvant	Left	Homo	Wt	Hetero	Hetero	Wt	IIIC	IIA-IIIC	27-Jan-2010	Male	Colon/Sigmoid	1	0-1	01-Jul-1928	81	>=70	12-Nov-2009	Yes	No	Yes	27-Jan-2010	Flox	No		No	04-Oct-82		No		28-Jan-13			39.1	Moderate	T3	N1	M1	Hetero	Hetero	Hetero	Hetero	Homo	-ve	+ve	-ve
Patient	Yes	1171Π	Alive	Adjuvant	Right	Hetero	Hetero	Wt	Hetero		IIIB	IIA-IIIC	06-Sep-2011	Male	Colon/Sigmoid	0	0-1	01-Jul-1934	77	>=70	19-Jul-2011	Yes	No	Yes	06-Sep-2011	5FU/LV	No		No	04-Oct-82		No		16-Oct-18			88.2	Moderate	T3	N0	M0	Hetero	Hetero	Homo	Homo	Hetero	-ve	-ve	-ve
Patient	Yes	648Π	Dead	Adjuvant	Left	Wt	Wt	Wt	Hetero	Wt	IIIA	IIA-IIIC	04-Aug-2006	Male	Colon/Sigmoid	0	0-1	01-Jul-1950	56	<70	24-Jul-2006	Yes	No	Yes	04-Aug-2006	XELOX	No		No	04-Oct-82		No		01-Aug-11			61.13	Low	T4	N2	M0	Hetero	Hetero	Hetero	Hetero	Homo	-ve	-ve	-ve
Patient	Yes	1088Π	Alive	Adjuvant	Left	Hetero	Wt	Hetero	Wt		IIIC	IIA-IIIC	13-Sep-2010	Male	Colon/Sigmoid	0	0-1	01-Jul-1954	56	<70	14-Jul-2010	Yes	No	Yes	13-Sep-2010	5FU/LV	No		No	04-Oct-82		No		12-Mar-19			105.43	Low	T3	N1	M0	Homo	Homo	Hetero	Hetero	Homo	-ve	-ve	-ve
Patient	Yes	1182Π	Alive	Adjuvant	Left	Wt	Homo	Wt	Wt		IIIA	IIA-IIIC	10-Oct-2011	Male	Colon/Sigmoid	0	0-1	22-Jun-1933	78	>=70	09-Aug-2011	Yes	No	Yes	11-Oct-2011	5FU/LV	No		No	04-Oct-82		No		09-Jul-12			11.17	Low	T3	N1	M1	Homo	Homo	Homo	Homo	Hetero	-ve	-ve	-ve
Patient	Yes	1084Π	Alive	Adjuvant	Left	Hetero	Wt	Wt	Hetero		IIB	IIA-IIIC	25-Aug-2010	Male	Colon/Sigmoid	0	0-1	01-Jul-1948	61	<70	07-Jun-2010	Yes	No	Yes	26-Aug-2010	Xelox	No		No	04-Oct-82		No		02-Sep-13			39.43	Moderate	T2	N0	M0	Homo	Homo	Hetero	Hetero	Homo	-ve	-ve	-ve
Patient	Yes	770Π	Alive	Adjuvant	Left	Hetero	Hetero	Wt	Hetero	Wt	IIB	IIA-IIIC	01-Nov-2007	Female	Colon/Sigmoid	1	0-1	01-Jul-1932	75	>=70	04-Sep-2007	Yes	No	Yes	01-Nov-2007	Xelox	No		No	04-Oct-82		No		21-Oct-15			98.97	Low	T3	N0	M0	Homo	Homo	Hetero	Hetero	Homo	-ve	-ve	-ve
Patient	Yes	961Π	Alive	Adjuvant	Left	Hetero	Wt	Wt	Hetero	Wt	IIIB	IIA-IIIC	08-Jul-2009	Female	Colon/Sigmoid	0	0-1	01-Jul-1962	46	<70	06-Jun-2009		No	Yes	24-Jul-2009	Xelox	No		No	04-Oct-82		No		22-Dec-16			91.87	Low	T3	N2	M0	Homo	Homo	Hetero	Hetero	Homo	-ve	-ve	-ve
Patient	Yes	522Π	Alive	Adjuvant	Left	Hetero	Hetero	Hetero	Hetero		IIIB	IIA-IIIC	03-May-2005	Male	Colon/Sigmoid	0	0-1	01-Jul-1942	62	<70	18-Feb-2005	Yes	No	Yes	03-May-2005	Xelox	No		No	04-Oct-82		No		03-Mar-17			146.53	High	T3	N2		Hetero	Hetero	Hetero	Hetero	Homo	+ve	-ve	-ve
Patient	Yes	1032Π	Alive	Adjuvant	Left	Wt	Wt	Wt	Hetero	Mutant	IIIA	IIA-IIIC	23-Feb-2010	Male	Colon/Sigmoid	0	0-1	01-Jul-1943	66	<70	12-Jan-2010	Yes	No	Yes	23-Feb-2010	XELOX	No		No	04-Oct-82		No		05-Jul-18			103.2	Moderate	T3	N1	M0	Hetero	Hetero	Homo	Homo	Homo	+ve	-ve	-ve
Patient	Yes	950Π	Alive	Adjuvant	Right	Wt	Wt	Wt	Hetero		IIIB	IIA-IIIC	04-Jun-2009	Male	Colon/Sigmoid	1	0-1	01-Jul-1938	70	>=70	04-Apr-2009	Yes	No	Yes	04-Jun-2009	XELOX	No		No	04-Oct-82		No		02-Apr-19			121.67	High	T3	N2	M0	Hetero	Hetero	Hetero	Hetero	Hetero	+ve	-ve	-ve
Patient	Yes	711Π	Dead	Adjuvant	Left	Wt	Wt	Wt	Hetero		IIIB	IV	11-Apr-2007	Male	Colon/Sigmoid	1	0-1	01-Jul-1941	65	<70	09-Mar-2007	Yes	No	No	04-Oct-1582				Yes	11-Apr-07	FOLFIRI/AVASTIN	Yes	11-Feb-08	24-Nov-10		11.3	45.2	High	T3	N2	M0	Homo	Homo	Homo	Homo	Homo	-ve	-ve	-ve
Patient	No	649Π	Alive	Adjuvant	Left	Wt	Wt	Hetero	Hetero				04-Aug-2006	Male	Colon/Sigmoid	0	0-1	01-Jul-1930							04-Oct-1582				No	04-Oct-82		No		28-Aug-09								Hetero	Hetero	Hetero	Hetero	Homo	+ve	-ve	-ve
Patient	Yes	451Π	Alive	Adjuvant	Left	Wt	Wt	Wt	Wt		IIB	IIA-IIIC	13-Oct-2004	Male	Colon/Sigmoid	0	0-1	01-Jul-1948	56	<70	24-Aug-2004	Yes	No	Yes	13-Oct-2004	Folfox	No		No	04-Oct-82		No		25-May-18			167.4	Moderate	T3	N0		Hetero	Hetero	Homo	Homo	Homo	-ve	-ve	-ve
Patient	Yes	761Π	Alive	Adjuvant	Right	Hetero	Hetero	Wt	Hetero		IIIB	IIA-IIIC	17-Oct-2007	Male	Colon/Sigmoid	0	0-1	01-Jul-1941	66	<70	17-Jul-2007	Yes	No	Yes	17-Oct-2007	Flox	No		No	04-Oct-82		No		11-Feb-19			140.9	Moderate	T3	N2	M0	Hetero	Hetero	Homo	Homo	Homo	+ve	-ve	-ve
Patient	Yes	805Π	Alive	Adjuvant	Left	Hetero	Hetero	Hetero	Homo		IIIB	IIA-IIIC	30-Jan-2008	Male	Colon/Sigmoid	1	0-1	02-Jul-1934	73	>=70	29-Nov-2007	Yes	No	Yes	15-Feb-2008	Folfox	No		No	04-Oct-82		No		18-Apr-13			65.57	Low	T3	N2	M0	Hetero	Hetero	Homo	Homo	Homo	+ve	+ve	+ve
Patient	Yes	1010Π	Alive	Adjuvant	Right	Hetero	Hetero	Wt	Hetero		IIIB	IIA-IIIC	18-Dec-2009	Female	Colon/Sigmoid	1	0-1	01-Jul-1951	58	<70	14-Dec-2009	Yes	No	Yes	18-Dec-2009	Folfox	No		No	04-Oct-82		No		26-Mar-19			112.97	Low	T3	N1	M0	Homo	Homo	Homo	Homo	Homo	-ve	-ve	-ve
Patient	Yes	1141Π	Alive	Adjuvant	Right	Wt	Homo	Wt	Wt		IIIB	IIA-IIIC	28-Apr-2011	Male	Colon/Sigmoid	0	0-1	01-Jul-1937	73	>=70	10-Feb-2011	Yes	No	Yes	28-Apr-2011	5FU/LV	No		No	04-Oct-82		No		02-Apr-15			50.4	Low	T3	N1	M0	Homo	Homo	Homo	Homo	Homo	+ve	+ve	+ve
Patient	Yes	810Π	Alive	Adjuvant	Left	Wt	Hetero	Wt	Wt		IIIC	IIA-IIIC	20-Feb-2008	Male	Colon/Sigmoid	0	0-1	01-Jul-1953	54	<70	15-Dec-2007	Yes	No	Yes	20-Feb-2008	XELOX	No		No	04-Oct-82		No		10-Oct-18			131.73	Low	T3	N1	M0	Homo	Homo	Hetero	Hetero	Hetero	+ve	+ve	+ve
Patient	Yes	841Π	Alive	Adjuvant	Left	Homo	Wt	Hetero	Wt		IIB	IIA-IIIC	23-May-2008	Female	Colon/Sigmoid	0	0-1	01-Jul-1948	59	<70	18-Mar-2008	Yes	No	Yes	23-May-2008	XELOX	No		No	04-Oct-82		No		14-Nov-19			141.93	Low	T3	N0	M0	Homo	Homo	Homo	Homo	Homo	-ve	-ve	-ve
Patient	Yes	967Π	Alive	Adjuvant	Right	Wt	Wt	Wt	Wt		IIB	IIA-IIIC	06-Aug-2009	Female	Colon/Sigmoid	0	0-1	01-Jul-1960	48	<70	30-Jun-2009	Yes	No	Yes	06-Aug-2009	XELOX	No		No	04-Oct-82		No		04-Jul-16			85.37	Moderate	T4	N0	M0	Homo	Homo	Hetero	Hetero	Homo	-ve	-ve	-ve
Patient	Yes	847Π	Alive	Adjuvant	Right	Hetero	Hetero	Wt	Hetero	Wt	IIIB	IV	03-Jun-2008	Male	Colon/Sigmoid	0	0-1	01-Jul-1989	18	<70	03-Jun-2008	Yes	No	No	04-Oct-1582				Yes	03-Jun-08	FOLFOX/AVASTIN	No		29-Jun-17			110.43	Low	T4	N1	M0	Hetero	Hetero	Hetero	Hetero	Homo	-ve	-ve	-ve
Patient	Yes	589Π	Alive	Adjuvant	Left	Wt	Wt	Hetero	Hetero	Wt	IV	IV	09-Dec-2005	Male	Colon/Sigmoid	0	0-1	01-Jul-1965	50	<70	23-Mar-2016	No	No	No	04-Oct-1582				Yes	13-Apr-16	Folfoxiri	Yes	17-Dec-16	16-Feb-17		8.97	11	High	T3		M1	Hetero	Hetero	Hetero	Hetero	Homo	+ve	+ve	+ve
Patient	Yes	1009Π	Alive	Adjuvant	Left	Wt	Hetero	Wt	Hetero	Mutant	IIA	IIA-IIIC	17-Dec-2009	Male	Colon/Sigmoid	1	0-1	01-Jul-1938	71	>=70	01-Sep-2009	Yes	No	Yes	04-Jan-2010	XELOX	No		No	04-Oct-82		No		31-Oct-17			99.4	Moderate	T3	N0		Homo	Homo	Hetero	Hetero	Homo	+ve	-ve	-ve
Patient	Yes	651Π	Alive	Adjuvant	Left	Wt	Wt	Hetero	Hetero		IIA	IIA-IIIC	10-Aug-2006	Female	Colon/Sigmoid	0	0-1	01-Jul-1938	67	<70	24-May-2006	Yes	Yes	Yes	10-Aug-2006	XELOX	No		No	04-Oct-82		No		08-Nov-12			78.67	Moderate	T3	N0	M0	Homo	Homo	Homo	Homo	Homo	+ve	+ve	+ve
Patient	Yes	674Π	Alive	Adjuvant	Left	Wt	Wt	Wt	Hetero		IIB	IIA-IIIC	08-Nov-2006	Male	Colon/Sigmoid	1	0-1	01-Jul-1924	82	>=70	08-Sep-2006	Yes	No	Yes	08-Nov-2006	Roswell Park (5FU+LV)	No		No	04-Oct-82		No		17-Sep-12			73.37	Moderate	T4	N0	M0	Hetero	Hetero	Homo	Homo	Homo	-ve	-ve	-ve
Patient	Yes	985Π	Alive	Adjuvant	Right	Wt	Homo	Homo	Homo	Mutant	IIB	IIA-IIIC	30-Sep-2009	Male	Colon/Sigmoid	0	0-1	01-Jul-1935	73	>=70	25-Jun-2009	Yes	No	Yes	01-Oct-2009	Folfox	Yes	07-Jan-2016	Yes	03-Feb-16	Folfiri	Yes	01-Aug-16	09-Dec-17	79.57	86.47	102.97	Moderate	T3	N0	M0	Homo	Homo	Homo	Homo	Hetero	-ve	+ve	+ve
Patient	Yes	1190Π	Alive	Adjuvant	Right	Wt	Hetero	Hetero	Hetero		IIIB	IIA-IIIC	24-Nov-2011	Male	Colon/Sigmoid	0	0-1	01-Jul-1940	71	>=70	27-Aug-2011	Yes	No	Yes	24-Nov-2011	XELOX	No		No	04-Oct-82		No		08-Jan-19			89.7	High	T3	N1	M0	Homo	Homo	Homo	Homo	Homo	+ve	-ve	-ve
Patient	Yes	1079Π	Alive	Adjuvant	Left	Wt	Hetero	Hetero	Wt		IIIC	IIA-IIIC	19-Aug-2010	Female	Colon/Sigmoid	1	0-1	01-Jul-1953	56	<70	01-Apr-2010	Yes	No	Yes	29-May-2010	FOLFOX	No		No	04-Oct-82		No		25-May-16			74.87	Low	T3	N0	M0	Homo	Homo	Hetero	Hetero	Homo	-ve	-ve	-ve
Patient	Yes	895Π	Dead	Adjuvant	Left	Hetero	Wt	Wt	Hetero		IIIB	IIA-IIIC	12-Dec-2008	Female	Colon/Sigmoid	0	0-1	01-Jul-1956	52	<70	01-Nov-2008	Yes	No	Yes	12-Dec-2008	FOLFOX	No		No	04-Oct-82		No		01-Jul-13			56.77	High	T4	N1	M0	Homo	Homo	Homo	Homo	Hetero	-ve	-ve	-ve
Patient	Yes	1046Π	Alive	Adjuvant	Left	Hetero	Wt	Wt	Hetero		IIB	IIA-IIIC	27-Apr-2010	Male	Colon/Sigmoid	0	0-1	01-Jul-1950	59	<70	02-Mar-2010	Yes	No	Yes	04-Oct-1582	XELOX	No		No	04-Oct-82		No		25-Sep-13			43.43	High	T2			Homo	Homo	Hetero	Hetero	Hetero	-ve	-ve	-ve
Patient	Yes	1189Π	Alive	Adjuvant	Left	Wt	Hetero	Wt	Wt	Mutant	IV	IV	08-Sep-2012	Male	Colon/Sigmoid	1	0-1	01-Jul-1947	64	<70	11-Aug-2011	Yes	Yes	Yes	19-Jun-2012	Xeloda	Yes	29-Aug-2012	Yes	19-Sep-12	v	Yes	28-Dec-12	14-Sep-13	12.8	16.83	25.5	Moderate	T3	N0	M1	Homo	Homo	Homo	Homo	Hetero	-ve	-ve	-ve
Patient	Yes	960Π	Alive	Adjuvant	Left	Hetero	Wt	Hetero	Hetero		IIA	IIA-IIIC	08-Jul-2009	Male	Colon/Sigmoid	0	0-1	01-Jul-1955	53	<70	01-May-2009	Yes	No	Yes	08-Jul-2009	XELOX	No		No	04-Oct-82		No		07-Mar-16			83.4	Moderate	T2	N1	M0	Homo	Homo	Homo	Homo	Homo	+ve	-ve	+ve
Patient	Yes	1129Π	Alive	Adjuvant	Left	Wt	Hetero	Hetero	Hetero		IIB	IIA-IIIC	28-Feb-2011	Female	Colon/Sigmoid	0	0-1	02-Nov-1956	54	<70	10-Jan-2011	Yes	No	Yes	28-Feb-2011	FLOX	No		No	04-Oct-82		No		09-Jul-14			42.53	High	T4	N0	M0	Hetero	Hetero	Homo	Homo	Hetero	+ve	-ve	-ve
Patient	Yes	1166Π	Dead	Adjuvant	Left	Hetero	Wt	Hetero	Hetero	Wt	IIIB	IIA-IIIC	24-Aug-2011	Male	Colon/Sigmoid	0	0-1	01-Jul-1957	53	<70	30-Jun-2011	Yes	No	Yes	24-Aug-2011	XELOX	No		No	04-Oct-82		No		13-May-16			59.3	Moderate	T3	N2	M0	Homo	Homo	Homo	Homo	Homo	-ve	-ve	-ve
Patient	Yes	1172Π	Alive	Adjuvant	Left	Homo	Wt	Hetero	Homo		IIIB	IIA-IIIC	02-Sep-2011	Female	Colon/Sigmoid	1	0-1	01-Jul-1930	81	>=70	01-Aug-2011	Yes	No	Yes	12-Sep-2011	XELODA	No		No	04-Oct-82		No		04-Oct-11			2.13	Low	T3	N1	M0	Homo	Homo	Hetero	Hetero	Hetero	-ve	-ve	-ve
Patient	Yes	1186Π	Dead	Adjuvant	Right	Hetero	Hetero	Wt	Hetero		IV	IV	01-Nov-2011	Male	Colon/Sigmoid	2	>=2	01-Jul-1955	56	<70	11-Aug-2011	Yes	No	Yes	02-Nov-2011	XELOX	Yes	08-Dec-2014	No	04-Oct-82		No		01-Nov-15	40.5		51.43	Moderate	T4	N1	M0	Hetero	Hetero	Homo	Homo	Hetero	-ve	+ve	+ve
Patient	Yes	1104Π	Alive	Adjuvant	Right	Wt	Hetero	Wt	Hetero		IIIA	IIA-IIIC	18-Nov-2010	Female	Colon/Sigmoid	0	0-1	01-Jul-1941	69	<70	01-Oct-2010	Yes	No	Yes	18-Nov-2010	XELODA	No		No	04-Oct-82		No		12-Jan-15			52.13	Moderate	T4	N0	M0	Hetero	Hetero	Homo	Homo	Homo	-ve	-ve	-ve
Patient	Yes	1110Π	Dead	Adjuvant	Right	Wt	Hetero	Hetero	Hetero		IIB	IIA-IIIC	02-Dec-2010	Male	Colon/Sigmoid	0	0-1	01-Jul-1931	79	>=70	24-Sep-2010	Yes	No	Yes	02-Dec-2010	Xelox	No		No	04-Oct-82		No		27-Dec-10			3.13	High	T3	N0	M0	Hetero	Hetero	Homo	Homo	Hetero	+ve	-ve	+ve
Patient	Yes	1011Π	Alive	Adjuvant	Left	Hetero	Wt	Wt	Homo		IIIA	IIA-IIIC	21-Dec-2009	Female	Colon/Sigmoid	0	0-1	01-Jul-1948	61	<70	01-Dec-2009	Yes	No	Yes	21-Dec-2009	FLOX	No		No	04-Oct-82		No		14-Oct-13			47.1	Low	T2	N1	M0	Hetero	Hetero	Hetero	Hetero	Homo	-ve	+ve	-ve
Patient	Yes	838Π	Alive	Adjuvant	Left	Wt	Wt	Wt	Hetero		IIIC	IIA-IIIC	19-May-2008	Female	Colon/Sigmoid	0	0-1	01-Jul-1933	74	>=70	10-Jan-2008	Yes	No		19-May-2008	XELOX			No	04-Oct-82		No		28-Sep-10			33.07	Moderate	T4	N2	M0	Hetero	Hetero	Hetero	Hetero	Hetero	+ve	-ve	-ve
Patient	Yes	1124Π	Alive	Adjuvant	Right	Hetero	Hetero	Hetero	Homo		IIIB	IIA-IIIC	11-Feb-2011	Male	Colon/Sigmoid	0	0-1	01-Jul-1935	75	>=70	30-Nov-2010	Yes	No	Yes	11-Feb-2011	FLOX	No		Yes	16-Nov-15	DECARBAZINE	No		08-Mar-11			3.27	Moderate	T3	N1	M0	Homo	Homo	Homo	Homo	Hetero	+ve	-ve	+ve
Patient	Yes	1080Π	Alive	Adjuvant	Right	Wt	Wt	Hetero	Wt		IIIB	IIA-IIIC	02-Aug-2010	Male	Colon/Sigmoid	0	0-1	01-Jul-1934	75	>=70	01-May-2010	Yes	No	Yes	02-Aug-2010	5FU/LV	No		No	04-Oct-82		No		16-Feb-11			9.7	Moderate	T3	N1	M0	Homo	Homo	Homo	Homo	Homo	-ve	+ve	-ve
Patient	Yes	1099Π	Alive	Adjuvant	Right	Wt	Wt	Wt	Wt		IIIA	IIA-IIIC	19-Oct-2010	Male	Colon/Sigmoid	0	0-1	01-Jul-1933	77	>=70	01-Jul-2010	Yes	No	Yes	19-Oct-2010	FLOX	No		No	04-Oct-82		No		25-Nov-15			65.77	High	T3	N0	M0	Homo	Homo	Hetero	Hetero	Hetero	-ve	-ve	-ve
Patient	Yes	948Π	Alive	Adjuvant	Left	Wt	Hetero	Wt	Hetero		IIIB	IIA-IIIC	20-May-2009	Male	Colon/Sigmoid	0	0-1	30-Oct-1957	51	<70	01-May-2009	Yes	No	Yes	20-May-2009	XELOX	No		No	04-Oct-82		No		19-Jun-14			62.5	Moderate	T4	N1	M0	Homo	Homo	Hetero	Hetero	Hetero	-ve	-ve	-ve
Patient	Yes	804Π	Alive	Adjuvant	Left	Wt	Homo	Hetero	Homo	Mutant	IIB	IIA-IIIC	29-Jan-2008	Female	Colon/Sigmoid	0	0-1	01-Jul-1939	69	<70	30-Nov-2008	Yes	No	Yes	06-Feb-2008	XELOX	No		No	04-Oct-82		No		14-May-13			54.2	Low	T3	N0	M0	Homo	Homo	Hetero	Hetero	Hetero	+ve	-ve	+ve
Patient	Yes	1158Π	Alive	Adjuvant	Right	Homo	Wt	Hetero	Homo	Wt	IIB	IIA-IIIC	04-Aug-2011	Female	Colon/Sigmoid	0	0-1	01-Jul-1938	72	>=70	01-May-2011	Yes	No	Yes	04-Aug-2011	FLOX	No		No	04-Oct-82		No		21-May-18			85.9	Moderate	T4	N0	M0	Hetero	Hetero	Homo	Homo	Homo	-ve	+ve	-ve
Patient	Yes	998Π	Alive	Adjuvant	Left	Wt	Wt	Wt	Hetero	Wt	IIB	IIA-IIIC	09-Nov-2009	Female	Colon/Sigmoid	0	0-1	01-Jul-1949	60	<70	24-Sep-2009	Yes	No	Yes	09-Nov-2009	Xelox	Yes	14-Oct-2009	Yes	15-Feb-16	Folfiri/Aflibercept	No		14-Mar-18	0.67		103.1	Moderate	T2	N0	M0	Homo	Homo	Hetero	Hetero	Hetero	-ve	-ve	-ve
Patient	Yes	988Π	Alive	Adjuvant	Left	Hetero	Hetero	Wt	Hetero		IIIB	IIA-IIIC	16-Oct-2009	Male	Colon/Sigmoid	1	0-1	01-Jul-1933	76	>=70	01-Jul-2009	Yes	No	Yes	04-Oct-1582		No		No	04-Oct-82		No		14-Jan-13			43.1	High	T3	N1	M0	Homo	Homo	Hetero	Hetero	Homo	-ve	-ve	-ve
Patient	No	749Π	Alive	Adjuvant	Right	Wt	Hetero	Hetero	Hetero		IIB	IIA-IIIC	07-Sep-2007	Male	Colon/Sigmoid	0	0-1	01-Jul-1952	54	<70	15-Feb-2007	Yes			04-Oct-1582				No	04-Oct-82		No		21-Dec-07			10.3	Moderate	T3	N1		Hetero	Hetero	Hetero	Hetero	Homo	+ve	+ve	+ve
Patient	Yes	452Π	Alive	Adjuvant	Right	Wt	Wt	Wt	Wt		IIIB	IIA-IIIC	14-Oct-2004	Male	Colon/Sigmoid	0	0-1	01-Jul-1949	55	<70	14-Aug-2004	Yes	No	Yes	14-Oct-2009	CPT11/Xeloda	No		No	04-Oct-82		No		23-Mar-17			153.47	High	T3	N1		Homo	Homo	Hetero	Hetero	Hetero	-ve	-ve	-ve
Patient	Yes	957Π	Alive	Adjuvant	Left	Wt	Wt	Hetero	Hetero		IIIA	IIA-IIIC	22-Jun-2009	Female	Colon/Sigmoid	0	0-1	01-Jul-1924	84	>=70	01-Apr-2009	Yes	No	Yes	22-Jun-2009	FLOX	No		No	04-Oct-82		No		16-Feb-16			83.73	Low	T2	N0	M0	Hetero	Hetero	Homo	Homo	Homo	+ve	-ve	-ve
Patient	Yes	484Π	Alive	Adjuvant	Left	Hetero	Wt	Wt	Hetero		IIIB	IIA-IIIC	15-Feb-2005	Female	Colon/Sigmoid	0	0-1	01-Jul-1936	68	<70	14-Dec-2004	Yes	No	Yes	15-Feb-2005	Xelox	No		No	04-Oct-82		No		06-Jul-16			140.73	High	T3	N1		Hetero	Hetero	Homo	Homo	Homo	+ve	-ve	+ve
Patient	Yes	931Π	Alive	Adjuvant	Left	Homo	Wt	Homo	Homo	Mutant	IIIB	IIA-IIIC	17-Mar-2009	Male	Colon/Sigmoid	0	0-1	01-Jul-1953	55	<70	01-Mar-2009	Yes	No	Yes	01-Apr-2009	XELOX	No		No	04-Oct-82		No		30-Nov-17			106.53	Moderate	T3	N1	M0	Homo	Homo	Homo	Homo	Hetero	-ve	-ve	+ve
Patient	Yes	909Π	Dead	Adjuvant	Left	Wt	Hetero	Hetero	Hetero	Wt	IIIB	IIA-IIIC	26-Jan-2009	Male	Colon/Sigmoid	0	0-1	01-Jul-1940	68	<70	01-Dec-2008	Yes	No	Yes	26-Jan-2009	FOLFOX	No		No	04-Oct-82		No		16-Jun-14			67.43	High	T3	N2	M0	Homo	Homo	Hetero	Hetero	Hetero	-ve	-ve	-ve
Patient	Yes	682Π	Alive	Adjuvant	Left	Wt	Wt	Hetero	Wt	Wt	IIIB	IIA-IIIC	11-Feb-2006	Male	Colon/Sigmoid	0	0-1	01-Jul-1934	72	>=70	24-Oct-2006	Yes	No	Yes	27-Nov-2006	FOLFOX	No		No	04-Oct-82		No		21-Aug-18			143.97	Moderate	T3	N1	M0	Homo	Homo	Hetero	Hetero	Hetero	+ve	-ve	+ve
Patient	Yes	1072Π	Alive	Adjuvant	Left	Wt	Wt	Wt	Hetero		IIB	IIA-IIIC	13-Jul-2010	Female	Colon/Sigmoid	0	0-1	06-Sep-1973	36	<70	19-May-2010	Yes	No	Yes	13-Jul-2010	xelox	No		No	04-Oct-82		No		16-Oct-13			41.53	Moderate	T3	N0		Homo	Homo	Hetero	Hetero	Homo	-ve	-ve	-ve
Patient	Yes	809Π	Alive	Adjuvant	Right	Wt	Hetero	Hetero	Hetero	Wt	IIB	IIA-IIIC	08-Feb-2008	Male	Colon/Sigmoid	0	0-1	01-Jul-1949	58	<70	20-Dec-2007	Yes	No	Yes	08-Feb-2008	Xelox	No		No	04-Oct-82		No		29-Nov-17			121.07	High	T3	N0		Homo	Homo	Homo	Homo	Homo	+ve	+ve	+ve
Patient	Yes	752Π	Dead	Adjuvant	Left	Hetero	Hetero	Hetero	Hetero		IIIB	IIA-IIIC	26-Sep-2007	Male	Colon/Sigmoid	0	0-1	01-Jul-1936	71	>=70	20-Jul-2007	Yes	No	Yes	29-Jun-2007	Xelox	No		No	04-Oct-82		No		03-Sep-12			62.4	Low	T3	N1		Homo	Homo	Homo	Homo	Homo	+ve	+ve	+ve
Patient	Yes	1067Π	Alive	Adjuvant	Left	Hetero	Hetero	Wt	Hetero	Wt	IIIB	IIA-IIIC	24-Jun-2010	Female	Colon/Sigmoid	0	0-1	01-Jul-1934	75	>=70	20-May-2010	Yes	No	Yes	24-Jun-2010	5FU/LV	Yes	02-Dec-2010	Yes	06-Dec-10	FOLFIRI/VECTIBIX	No		25-Jun-18	6.53		98.6	High	T3	N1		Hetero	Hetero	Hetero	Hetero	Homo	-ve	-ve	-ve
Patient	Yes	1137Π	Alive	Adjuvant	Left	Wt	Hetero	Hetero	Wt		IIIB	IIA-IIIC	07-Apr-2011	Male	Colon/Sigmoid	0	0-1	26-Apr-1955	55	<70	02-Mar-2011	Yes	No	Yes	31-Mar-2011	Xelox	No		No	04-Oct-82		No		12-Feb-18			84.63	High	T3	N1		Homo	Homo	Homo	Homo	Hetero	-ve	-ve	-ve
Patient	No	419Π	Dead	Adjuvant	Left	Wt	Hetero	Wt	Hetero		IIIA	IIA-IIIC	16-Jun-2004	Female	Colon/Sigmoid	0	0-1	01-Jul-1924	79	>=70	03-May-2004	Yes			04-Oct-1582				No	04-Oct-82		No		10-Sep-04			4.33	Moderate	T3	N1		Homo	Homo	Hetero	Hetero	Homo	-ve	-ve	+ve
Patient	Yes	943Π	Alive	Adjuvant	Right	Wt	Wt	Homo	Hetero	Mutant	IIB	IIA-IIIC	27-Apr-2009	Male	Colon/Sigmoid	0	0-1	01-Jul-1943	65	<70	10-Feb-2009	Yes	No	Yes	27-Apr-2009	xelox	No		No	04-Oct-82		No		24-May-17			100.83	Moderate	T4	N0	M0	Homo	Homo	Hetero	Hetero	Hetero	-ve	-ve	+ve
Patient	Yes	561Π	Alive	Adjuvant	Left	Wt	Wt	Hetero	Hetero		IIB	IIA-IIIC	11-Aug-2005	Male	Colon/Sigmoid	0	0-1	01-Jul-1927	77	>=70	16-Jun-2005	Yes	No	Yes	11-Aug-2005	Folfox	No		No	04-Oct-82		No		20-Nov-09			53.93	Moderate	T3	N0	M0	Homo	Homo	Homo	Homo	Hetero	+ve	+ve	+ve
Patient	No	455Π	Dead	Adjuvant	Right	Hetero	Hetero	Wt	Hetero		IIIA	IIA-IIIC	27-Oct-2004	Male	Colon/Sigmoid	0	0-1	01-Jul-1933				Yes			04-Oct-1582				No	04-Oct-82		No		10-Jul-09				Moderate	T1	N2		Hetero	Hetero	Homo	Homo	Hetero	+ve	-ve	+ve
Patient	Yes	825Π	Dead	Adjuvant	Left	Hetero	Wt	Hetero	Hetero	Mutant	IIIB	IIA-IIIC	28-Mar-2008	Female	Colon/Sigmoid	0	0-1	01-Jul-1934	73	>=70	23-Nov-2007	Yes	No	Yes	28-Mar-2008	Xelox	No		No	04-Oct-82		No		15-Oct-12			59.6	High	T3	N1	M0	Hetero	Hetero	Hetero	Hetero	Homo	+ve	+ve	+ve
Patient	No	593Π	Alive	Adjuvant	Right	Wt	Wt	Hetero	Wt				28-Dec-2005	Female	Colon/Sigmoid	0	0-1	01-Jul-1932							04-Oct-1582				No	04-Oct-82		No		14-Jul-10								Hetero	Hetero	Hetero	Hetero	Homo	+ve	-ve	+ve
Patient	Yes	1150Π	Alive	Adjuvant	Right	Hetero	Wt	Homo	Homo		IIIB	IIA-IIIC	24-Jun-2011	Male	Colon/Sigmoid	0	0-1	01-Jul-1929	81	>=70	05-May-2011	Yes	Yes	Yes	24-May-2011	Flox	No		No	04-Oct-82		No		30-Mar-15			47.5	High	T3	N2		Hetero	Hetero	Homo	Homo	Homo	+ve	-ve	+ve
Patient	Yes	1007Π	Dead	Adjuvant	Left	Hetero	Hetero	Wt	Hetero		IIIA	IIA-IIIC	11-Dec-2009	Female	Colon/Sigmoid	0	0-1	01-Jul-1941	68	<70	09-Nov-2009	Yes	No	Yes	11-Dec-2009	FOLFOX	No		No	04-Oct-82		No		20-Nov-13			49.07	High	T3	N1		Hetero	Hetero	Homo	Homo	Hetero	-ve	-ve	-ve
Patient	Yes	490Π	Alive	Adjuvant	Left	Wt	Wt	Wt	Hetero		IIB	IIA-IIIC	09-Feb-2005	Male	Colon/Sigmoid	0	0-1	01-Jul-1933	71	>=70	29-Oct-2004	Yes	No	Yes	03-Feb-2005	Xelox	No		No	04-Oct-82		No		06-Apr-17			151.4	Moderate	T3	N0	M0	Homo	Homo	Homo	Homo	Homo	+ve	-ve	+ve
Patient	Yes	992Π	Alive	Adjuvant	Left	Hetero	Wt	Wt	Wt		IIIA	IIA-IIIC	22-Oct-2009	Female	Colon/Sigmoid	0	0-1	01-Jul-1945	66	<70	24-May-2012	Yes	No	Yes	30-Oct-2009	Flox	No		No	04-Oct-82		No		25-May-16			48.73	Moderate	T1	N2	M0	Homo	Homo	Hetero	Hetero	Homo	+ve	-ve	-ve
Patient	Yes	919Π	Alive	Adjuvant	Right	Wt	Wt	Hetero	Hetero	Mutant	IIB	IIA-IIIC	09-Feb-2009	Male	Colon/Sigmoid	0	0-1	01-Jul-1932	76	>=70	12-Nov-2008	Yes	No	Yes	09-Feb-2009	Folfox	No		No	04-Oct-82		No		14-Feb-18			112.7	High	T3	N0	M0	Homo	Homo	Homo	Homo	Hetero	-ve	-ve	-ve
Patient	Yes	602Π	Alive	Adjuvant	Right	Homo	Hetero	Homo	Homo	Mutant	IIB	IIA-IIIC	03-Feb-2006	Female	Colon/Sigmoid	1	0-1	01-Jul-1935	70	>=70	06-Dec-2005	Yes	No	Yes	03-Feb-2006	Folfox	No		No	04-Oct-82		No		05-Oct-18			156.2	High	T3	N0	M1	Homo	Homo	Hetero	Hetero	Hetero	+ve	-ve	+ve
Patient	Yes	1157Π	Alive	Adjuvant	Left	Homo	Wt	Hetero	Wt		IIIA	IIA-IIIC	28-Jul-2011	Female	Colon/Sigmoid	1	0-1	01-Jul-1936	74	>=70	26-May-2011	Yes	No	Yes	28-Jul-2011	5FU/LV	No		No	04-Oct-82		No		08-Aug-17			75.53	Moderate	T3	N0		Homo	Homo	Hetero	Hetero	Homo	+ve	+ve	+ve
Patient	No	456Π	Alive	Adjuvant	Left	Wt	Wt	Wt	Hetero		IIA	IIA-IIIC	29-Oct-2004	Female	Colon/Sigmoid	0	0-1	01-Jul-1959							04-Oct-1582				No	04-Oct-82		No		19-Nov-12				Moderate	T1	N0		Homo	Homo	Homo	Homo	Hetero	+ve	-ve	+ve
Patient	Yes	922Π	Alive	Adjuvant	Left	Hetero	Hetero	Hetero	Hetero		IIB	IIA-IIIC	16-Feb-2009	Female	Colon/Sigmoid	0	0-1	01-Jul-1947	61	<70	15-Dec-2008	Yes	No	Yes	16-Feb-2009	Xelox	No		No	04-Oct-82		No		12-Jan-17			98.33	Moderate	T3	N0		Homo	Homo	Homo	Homo	Homo	-ve	-ve	-ve
Patient	Yes	790Π	Alive	Adjuvant	Left	Homo	Wt	Homo	Homo		IIIA	IIA-IIIC	10-Dec-2007	Female	Colon/Sigmoid	1	0-1	01-Jul-1934	73	>=70	04-Oct-2007	Yes	No	Yes	10-Dec-2007	Fufox	No		No	04-Oct-82		No		20-May-15			92.83	High	T1	N1	M0	Homo	Homo	Hetero	Hetero	Hetero	+ve	-ve	-ve
Patient	Yes	347Π	Alive	Adjuvant	Left	Hetero	Hetero	Wt	Hetero		IIIA	IIA-IIIC	17-Mar-2006	Male	Colon/Sigmoid	1	0-1	01-Jul-1947	55	<70	09-May-2003	Yes	No	Yes	23-Jun-2003	CPT11/Xeloda/Celeloxib	No		No	04-Oct-82		No		29-Jun-17			172.17	High	T3	N1	M0	Homo	Homo	Hetero	Hetero	Homo	-ve	-ve	+ve
Patient	Yes	448Π	Alive	Adjuvant	Left	Wt	Hetero	Wt	Wt		IIIA	IIA-IIIC	05-Oct-2004	Female	Colon/Sigmoid	0	0-1	01-Jul-1964	40	<70	15-Jul-2004	Yes	No	Yes	27-Sep-2004	Xeloxiri	No		No	04-Oct-82		No		17-Nov-14			125.9	High	T3	N1	M0	Homo	Homo	Homo	Homo	Homo	-ve	-ve	+ve
Patient	Yes	1165Π	Alive	Adjuvant	Left	Hetero	Wt	Hetero	Homo	Wt	IIA	IIA-IIIC	24-Aug-2011	Male	Colon/Sigmoid	0	0-1	01-Jul-1946	64	<70	15-Jun-2011	Yes	No	Yes	24-Aug-2011	Xelox	No		No	04-Oct-82		No		13-Oct-16			64.9	High	T3	N0	M0	Homo	Homo	Hetero	Hetero	Homo	+ve	+ve	+ve
Patient	Yes	677Π	Alive	Adjuvant	Left	Wt	Wt	Wt	Wt	Mutant	IIIB	IIA-IIIC	20-Nov-2006	Female	Colon/Sigmoid	0	0-1	01-Jul-1939	67	<70	26-Sep-2006	Yes	No	Yes	09-Oct-2006	Xelox	No		No	04-Oct-82		No		07-Apr-09			30.8	Moderate	T3	N1	M0	Homo	Homo	Hetero	Hetero	Hetero	-ve	-ve	-ve
Patient	No	44Π	Alive	Adjuvant	Left	Homo	Wt	Wt	Wt		IIIB	IIA-IIIC	27-Sep-2004	Female	Colon/Sigmoid	0	0-1	01-Jul-1965	39	<70	21-Jul-2004	Yes			04-Oct-1582				No	04-Oct-82		No		21-Dec-09			65.97	Moderate	T3	N1		Homo	Homo	Hetero	Hetero	Homo	-ve	-ve	-ve
Patient	Yes	1195Π	Alive	Adjuvant	Left	Homo	Wt	Wt	Hetero		IIA	IIA-IIIC	20-Dec-2011	Female	Colon/Sigmoid	0	0-1	01-Jul-1945	66	<70	13-Oct-2011	Yes	No	Yes	23-Nov-2011	Xeloda	No		No	04-Oct-82		No		17-Apr-19			91.43	Moderate	T3	N0	M0	Hetero	Hetero	Homo	Homo	Hetero	-ve	-ve	-ve
Patient	Yes	480Π	Dead	Adjuvant	Left	Hetero	Wt	Hetero	Hetero	Mutant	IIIB	IIA-IIIC	21-Jan-2005	Male	Colon/Sigmoid	0	0-1	01-Jul-1935	69	<70	23-Nov-2004	Yes	No	Yes	21-Jan-2005	Folfox	No		No	04-Oct-82		No		10-Mar-10			64.43	Moderate	T3	N1		Hetero	Hetero	Homo	Homo	Homo	-ve	-ve	+ve
Patient	No	504Π	Alive	Adjuvant	Left	Wt	Hetero	Hetero	Hetero		IIIA	IIA-IIIC	10-Mar-2005	Female	Colon/Sigmoid	0	0-1	01-Jul-1957	47	<70	22-Jan-2005	Yes			04-Oct-1582				No	04-Oct-82		No		28-Nov-12			95.57	Moderate	T1	N1		Hetero	Hetero	Homo	Homo	Homo	-ve	-ve	+ve
Patient	Yes	801Π	Dead	Adjuvant	Left	Hetero	Wt	Hetero	Homo	Mutant	IIIB	IV	23-Jan-2008	Male	Colon/Sigmoid	1	0-1	01-Jul-1934	73	>=70	15-Oct-2007	Yes	No	Yes	23-Jan-2008	xelox	No		No	04-Oct-82		No		25-Jul-12			58.17	High	T3	N1	M0	Hetero	Hetero	Hetero	Hetero	Hetero	+ve	-ve	-ve
Patient	Yes	979Π	Alive	Adjuvant	Left	Hetero	Wt	Hetero	Hetero	Wt	IIIB	IV	16-Sep-2009	Female	Colon/Sigmoid	0	0-1	01-Jul-1933	76	>=70	28-Jul-2009	Yes	No	Yes	07-Oct-2009	Folfox	No		No	04-Oct-82		No		08-Nov-11			27.77	High	T3	N1	M0	Homo	Homo	Hetero	Hetero	Homo	+ve	-ve	-ve
Patient	Yes	875Π	Alive	Adjuvant	Left	Wt	Hetero	Wt	Wt	Wt	IIIC	IIA-IIIC	15-Sep-2008	Male	Colon/Sigmoid	0	0-1	01-Jul-1953	55	<70	10-Sep-2008	Yes	No	Yes	15-Sep-2008	Folfox4	No		No	04-Oct-82		No		19-Mar-15			79.37	High	T4	N1	M0	Homo	Homo	Hetero	Hetero	Hetero	-ve	-ve	-ve
Patient	Yes	839Π	Alive	Adjuvant	Left	Wt	Wt	Wt	Hetero		IIB	IIA-IIIC	19-May-2008	Male	Colon/Sigmoid	0	0-1	01-Jul-1937	70	>=70	18-Mar-2008	Yes	No	Yes	19-May-2008	Fufox	No		No	04-Oct-82		No		07-Jan-18			119.4	Moderate	T3	N0	M0	Homo	Homo	Homo	Homo	Hetero	+ve	+ve	+ve
Patient	Yes	1193Π	Alive	Adjuvant	Right	Hetero	Wt	Wt	Wt		IIIB	IIA-IIIC	16-Dec-2011	Male	Colon/Sigmoid	0	0-1	01-Jul-1944	67	<70	15-Oct-2011	Yes	No	Yes	09-Dec-2011	Xelox	No		No	04-Oct-82		No		12-Nov-18			86.17	Moderate	T3	N1	M0	Homo	Homo	Homo	Homo	Hetero	-ve	-ve	-ve
Patient	No	772Π	Alive	Adjuvant	Left	Wt	Homo	Wt	Wt		IIIA	IIA-IIIC	07-Nov-2007	Male	Colon/Sigmoid	0	0-1	01-Jul-1954				Yes			04-Oct-1582				No	04-Oct-82		No		10-Apr-08				Moderate	T3	N1		Homo	Homo	Hetero	Hetero	Hetero	-ve	-ve	-ve
Patient	Yes	735Π	Alive	Adjuvant	Right	Hetero	Wt	Wt	Hetero	Mutant	IIIC	IIA-IIIC	23-Jul-2007	Male	Colon/Sigmoid	1	0-1	01-Jul-1943	63	<70	22-May-2007	Yes	No	Yes	23-Jul-2007	Xelox	No		No	04-Oct-82		No		24-Mar-17			119.8	High	T3	N2	M0	Hetero	Hetero	Hetero	Hetero	Hetero	-ve	-ve	-ve
Patient	Yes	1057Π	Alive	Adjuvant	Left	Wt	Wt	Wt	Wt		IIIA	IIA-IIIC	03-Jun-2010	Female	Colon/Sigmoid	1	0-1	01-Jul-1927	82	>=70	21-Jan-2010	Yes	No	Yes	03-Jun-2010	Xeloda	No		No	04-Oct-82		No		09-Nov-10			9.73	High	T3	N1	M0	Hetero	Hetero	Homo	Homo	Homo	-ve	-ve	-ve
Patient	Yes	1197Π	Alive	Adjuvant	Left	Wt	Wt	Hetero	Hetero		IIIB	IIA-IIIC	09-Jan-2012	Female	Colon/Sigmoid	0	0-1	01-Jul-1950	61	<70	29-Sep-2011	Yes	No	Yes	09-Jan-2012	Folfox	No		No	04-Oct-82		No		04-Oct-82				High	T3	N1	M0	Hetero	Hetero	Homo	Homo	Homo	+ve	-ve	-ve
Patient	Yes	746Π	Alive	Adjuvant	Right	Wt	Hetero	Wt	Hetero	Mutant	IIB	IIA-IIIC	20-Aug-2007	Female	Colon/Sigmoid	1	0-1	01-Jul-1936	70	>=70	20-Jun-2007	Yes	No	Yes	20-Aug-2007	MAYO	No		No	04-Oct-82		No		08-Oct-14			88.9	Moderate	T4	N0	M0	Wt	Wt	Hetero	Hetero	Hetero	-ve	-ve	-ve
Patient	Yes	1038Π	Alive	Adjuvant	Right	Wt	Hetero	Hetero	Wt	Wt	IIA	IIA-IIIC	08-Apr-2010	Male	Colon/Sigmoid	0	0-1	01-Jul-1969	40	<70	01-Mar-2010	Yes	No	Yes	08-Apr-2010	XELOX	No		No	04-Oct-82		No		08-Apr-13			37.8	Moderate	T4	N1	M0	Homo	Homo	Homo	Homo	Homo	-ve	-ve	+ve
Patient	Yes	906Π	Alive	Adjuvant	Left	Wt	Wt	Wt	Wt	Mutant	IIA	IIA-IIIC	20-Jan-2009	Male	Colon/Sigmoid	0	0-1	01-Jul-1952	56	<70	04-Dec-2008	Yes	No	Yes	20-Jan-2009	FOLFOX	No		No	04-Oct-82		No		30-Nov-17			109.43	Moderate	T3	N0	M0	Hetero	Hetero	Hetero	Hetero	Homo	-ve	-ve	-ve
Patient	No	427Π	Alive	Adjuvant	Left	Hetero	Wt	Wt	Homo		IIIA	IIA-IIIC	09-Jul-2004	Male	Colon/Sigmoid	0	0-1	01-Jul-1948	55	<70	20-May-2004	Yes			04-Oct-1582				No	04-Oct-82		No		14-Nov-12			103.33	Moderate	T1	N0		Homo	Homo	Homo	Homo	Homo	-ve	-ve	+ve
Patient	Yes	1073Π	Alive	Adjuvant	Left	Wt	Wt	Wt	Wt		IIIB	IIA-IIIC	14-Jul-2010	Male	Colon/Sigmoid	0	0-1	01-Jul-1945	64	<70	13-May-2010	Yes	No	Yes	14-Jul-2010	XELOX	No		No	04-Oct-82		No		17-Apr-19			108.7	Moderate	T3	N1	M0	Hetero	Hetero	Homo	Homo	Hetero	-ve	-ve	-ve
Patient	Yes	1103Π	Alive	Adjuvant	Left	Hetero	Wt	Wt	Hetero	Wt	IIIB	IIA-IIIC	16-Nov-2010	Male	Colon/Sigmoid	0	0-1	01-Jul-1945	66	<70	21-Sep-2011	Yes	No	Yes	16-Nov-2010	FOLFOX	No		No	04-Oct-82		No		12-Apr-19			92	Moderate	T2	N1	M0	Hetero	Hetero	Hetero	Hetero	Hetero	+ve	-ve	-ve
Patient	Yes	1132Π	Dead	Adjuvant	Left	Hetero	Homo	Hetero	Homo	Mutant	IV	IV	15-Mar-2011	Male	Colon/Sigmoid	1	0-1	01-Jul-1938	72	>=70	24-Nov-2010	Yes	Yes	Yes	17-Mar-2011	XELOX	Yes	19-Jul-2011	Yes	26-Nov-12	FOLFIRI/AVASTIN	Yes	12-Apr-13	01-Nov-13	7.9	29	35.77	High	T3	N0	M1	Wt	Wt	Hetero	Hetero	Hetero	-ve	-ve	+ve
Patient	Yes	1083Π	Alive	Adjuvant	Left	Hetero	Wt	Hetero	Hetero	Wt	IIB	IIA-IIIC	19-Aug-2010	Male	Colon/Sigmoid	0	0-1	01-Jul-1938	71	>=70	08-Jun-2010	Yes	No	Yes	19-Aug-2010	Xelox	No		No	04-Oct-82		No		17-Apr-19			107.83	Moderate	T3	N0	M0	Hetero	Hetero	Hetero	Hetero	Hetero	-ve	-ve	-ve
Patient	No	646Π	Alive	Adjuvant	Left	Hetero	Wt	Wt	Hetero				02-Aug-2006	Male	Colon/Sigmoid	0	0-1	01-Jul-1954	52	<70	09-Jun-2007	Yes			04-Oct-1582				No	04-Oct-82		No		30-Apr-08			10.87		T1	N1		Hetero	Hetero	Homo	Homo	Homo	+ve	+ve	+ve
Patient	Yes	826Π	Alive	Adjuvant	Right	Wt	Hetero	Wt	Wt		IIIB	IV	01-Apr-2008	Female	Colon/Sigmoid	0	0-1	01-Jul-1931	76	>=70	15-Jan-2008	Yes	No	Yes	01-Apr-2008	5FU/LV	No		No	04-Oct-82		No		30-Oct-15			94.83	Low	T3	N1	M0	Wt	Wt	Homo	Homo	Hetero	+ve	+ve	+ve
Patient	Yes	1089Π	Alive	Adjuvant	Right	Wt	Hetero	Hetero	Hetero	Wt	IIB	IIA-IIIC	21-Sep-2010	Male	Colon/Sigmoid	0	0-1	14-Mar-1952	58	<70	15-Jun-2010	Yes	No	Yes	21-Sep-2010	5FU/LV	Yes	30-Jan-2012	Yes	22-Feb-12	FOLFOX/VECTIBIX	No		23-Jan-19	19.8		104.8	High	T3	N0	M0	Hetero	Hetero	Hetero	Hetero	Homo	-ve	-ve	+ve
Patient	Yes	885Π	Alive	Adjuvant	Left	Wt	Wt	Wt	Wt		IIIA	IIA-IIIC	27-Nov-2008	Male	Colon/Sigmoid	0	0-1	01-Jul-1948	60	<70	13-Aug-2008	Yes	No	Yes	27-Oct-2008	Xelox	No		No	04-Oct-82		No		22-Jul-13			60.13	High	T3	N1	M0	Hetero	Hetero	Hetero	Hetero	Hetero	-ve	-ve	-ve
Patient	Yes	831Π	Alive	Adjuvant	Right	Hetero	Wt	Hetero	Homo	Mutant	IIIB	IIA-IIIC	02-May-2008	Male	Colon/Sigmoid	0	0-1	01-Jul-1933	74	>=70	11-Dec-2007	Yes	No	Yes	02-May-2008	Folfox	No		No	04-Oct-82		No		13-Feb-18			123.9	High	T3	N1	M1	Homo	Homo	Hetero	Hetero	Hetero	+ve	-ve	+ve
Patient	Yes	1033Π	Alive	Adjuvant	Right	Wt	Wt	Wt	Wt		IIIB	IIA-IIIC	08-Mar-2010	Female	Colon/Sigmoid	0	0-1	01-Jul-1940	69	<70	27-Oct-2009	Yes	No	Yes	04-Oct-1582	XELODA	No		No	04-Oct-82		No		29-Nov-19			122.83	Moderate	T3	N1	M0	Hetero	Hetero	Hetero	Hetero	Homo	-ve	-ve	-ve
Patient	Yes	1001Π	Alive	Adjuvant	Left	Homo	Wt	Hetero	Wt	Mutant	IIIB	IIA-IIIC	19-Nov-2009	Male	Colon/Sigmoid	0	0-1	01-Jul-1948	60	<70	20-Feb-2009	Yes	No	Yes	19-Nov-2009	FLOX	No		No	04-Oct-82		No		27-Feb-19			121.97	Moderate	T3	N1	M0	Hetero	Hetero	Homo	Homo	Homo	+ve	+ve	-ve
Patient	Yes	994Π	Alive	Adjuvant	Left	Wt	Wt	Wt	Hetero	Wt	IIB	IIA-IIIC	29-Oct-2009	Male	Colon/Sigmoid	0	0-1	01-Jul-1942	67	<70	20-Aug-2009	Yes	No	Yes	29-Oct-2009	Xelox	No		No	04-Oct-82		No		29-Mar-18			104.77	High	T3	N0	M0	Hetero	Hetero	Hetero	Hetero	Hetero	-ve	-ve	-ve
Patient	Yes	952Π	Alive	Adjuvant	Right	Wt	Wt	Hetero	Hetero		IIB	IIA-IIIC	12-Jun-2009	Male	Colon/Sigmoid	2	>=2	01-Jul-1945	63	<70	13-Apr-2009	Yes	No	Yes	12-Jun-2009	Xelox	No		No	04-Oct-82		No		18-Mar-19			120.87	Moderate	T4	N0	M0	Hetero	Hetero	Hetero	Hetero	Hetero	-ve	-ve	-ve
Patient	Yes	905Π	Alive	Adjuvant	Left	Wt	Wt	Hetero	Wt	Mutant	IIB	IIA-IIIC	13-Jan-2009	Female	Colon/Sigmoid	1	0-1	01-Oct-1950	58	<70	31-Oct-2008	Yes	No	Yes	27-Jan-2009	Xelox	No		No	04-Oct-82		No		10-Apr-19			127.1	Moderate	T3	N0	M0	Hetero	Hetero	Homo	Homo	Homo	+ve	-ve	-ve
Patient	No	1013Π	Alive	Adjuvant	Left	Wt	Homo	Wt	Wt		IIIB	IIA-IIIC	23-Dec-2009	Female	Colon/Sigmoid	0	0-1	01-Jul-1951	58	<70	27-Oct-2009	Yes			04-Oct-1582				No	04-Oct-82		No		21-Nov-12			37.37	Moderate	T3	N2		Hetero	Hetero	Homo	Homo	Hetero	-ve	+ve	-ve
Patient	Yes	954Π	Alive	Adjuvant	Left	Wt	Wt	Hetero	Hetero	Wt	IIIB	IIA-IIIC	15-Jun-2009	Female	Colon/Sigmoid	0	0-1	01-Jul-1939	69	<70	15-Apr-2009	Yes	No	Yes	15-Jun-2009	Xelox	Yes	19-Sep-2014	Yes	02-Oct-14	Folfiri/Vectibix	No		17-Apr-19	66.1		121.8	Moderate	T3	N2		Hetero	Hetero	Hetero	Hetero	Hetero	-ve	-ve	-ve
Patient	Yes	1153Π	Alive	Adjuvant	Right	Homo	Wt	Hetero	Homo		IIIB	IIA-IIIC	18-Jul-2011	Male	Colon/Sigmoid	0	0-1	01-Jul-1946	64	<70	23-May-2011	Yes	No	Yes	18-Jul-2011	Xelox	No		No	04-Oct-82		No		25-Apr-18			84.3	High	T3	N1	M0	Hetero	Hetero	Homo	Homo	Homo	+ve	-ve	+ve
Patient	No	1030Π	Alive	Adjuvant	Right	Wt	Wt	Wt	Wt		IIIB	IIA-IIIC	19-Feb-2010	Male	Colon/Sigmoid	0	0-1	01-Jul-1935	74	>=70	18-Nov-2009	Yes			04-Oct-1582				No	04-Oct-82		No		16-Nov-13			48.63	Moderate	T3	N1		Hetero	Hetero	Homo	Homo	Homo	-ve	-ve	-ve
Patient	No	1054Π	Alive	Adjuvant	Right	Wt	Wt	Wt	Hetero		IIB	IIA-IIIC	11-May-2010	Male	Colon/Sigmoid	0	0-1	01-Jul-1961							04-Oct-1582				No	04-Oct-82		No		08-Oct-12				Moderate	T3	N0		Hetero	Hetero	Hetero	Hetero	Hetero	-ve	-ve	-ve
Patient	Yes	1175Π	Alive	Adjuvant	Left	Wt	Wt	Hetero	Hetero		IIIA	IIA-IIIC	15-Sep-2011	Male	Colon/Sigmoid	0	0-1	01-Jul-1950	60	<70	26-May-2011	Yes	No	Yes	15-Sep-2011	Xelox	No		No	04-Oct-82		No		07-Dec-15			55.2	Moderate	T4	N1	M0	Hetero	Hetero	Homo	Homo	Hetero	+ve	+ve	+ve
Patient	No	1082Π	Alive	Adjuvant	Left	Hetero	Hetero	Hetero	Hetero				06-Aug-2010	Male	Colon/Sigmoid	0	0-1	01-Jul-1929							04-Oct-1582				No	04-Oct-82		No		26-Sep-18								Hetero	Hetero	Hetero	Hetero	Homo	-ve	-ve	-ve
Patient	No	1031Π	Dead	Adjuvant	Right	Homo	Homo	Wt	Homo	Mutant	IIA	IIA-IIIC	22-Feb-2010	Female	Colon/Sigmoid	0	0-1	01-Jul-1940	69	<70	16-Nov-2009	Yes			04-Oct-1582				No	04-Oct-82		No		18-Aug-10			9.17	Moderate	T3	N0		Hetero	Hetero	Hetero	Hetero	Hetero	-ve	+ve	-ve
Patient	No	791Π	Alive	Adjuvant	Left	Homo	Hetero	Wt	Homo	Mutant	IIA	IIA-IIIC	20-Dec-2007	Male	Colon/Sigmoid	1	0-1	01-Jul-1935							04-Oct-1582				No	04-Oct-82		No		29-Jun-09				Moderate	T3	N0		Homo	Homo	Hetero	Hetero	Homo	+ve	-ve	+ve
Patient	No	924Π	Alive	Adjuvant	Left	Wt	Hetero	Wt	Hetero	Mutant			17-Feb-2009	Female	Colon/Sigmoid	0	0-1	01-Jul-1941							04-Oct-1582				No	04-Oct-82		No		21-Mar-12								Homo	Homo	Hetero	Hetero	Hetero	+ve	-ve	-ve
Patient	Yes	876Π	Alive	Adjuvant	Right	Wt	Wt	Wt	Wt	Mutant	IIIB	IIA-IIIC	23-Sep-2008	Male	Colon/Sigmoid	1	0-1	01-Jul-1941	67	<70	21-Jul-2008	Yes	No	Yes	20-Oct-2008	Folfox	No	04-Oct-1582	No	04-Oct-82		No		18-Mar-19			129.73	Moderate	T3	N1	M0	Hetero	Hetero	Hetero	Hetero	Hetero	-ve	-ve	-ve
Patient	Yes	1087Π	Alive	Adjuvant	Left	Wt	Hetero	Wt	Hetero	Wt	IIB	IIA-IIIC	06-Sep-2010	Male	Colon/Sigmoid	0	0-1	01-Jul-1932	77	>=70	03-Jun-2010	Yes	No	Yes	03-Sep-2010	FLOX	No	04-Oct-1582	No	04-Oct-82		No		08-Aug-18			99.6	Moderate	T3	N0	M0	Wt	Wt	Homo	Homo	Homo	-ve	-ve	-ve
Patient	Yes	1098Π	Alive	Adjuvant	Left	Wt	Wt	Wt	Hetero		IIB	IIA-IIIC	14-Oct-2010	Male	Colon/Sigmoid	0	0-1	01-Jul-1935	75	>=70	31-Aug-2010	Yes	No	Yes	14-Oct-2010	5FU/LV	No	04-Oct-1582	No	04-Oct-82		No		24-Dec-18			101.23	Moderate	T3	N0	M0	Wt	Wt	Homo	Homo	Homo	-ve	-ve	-ve
Patient	No	966Π	Alive	Adjuvant	Right	Wt	Wt	Wt	Hetero				05-Aug-2009	Female	Colon/Sigmoid	0	0-1	01-Jul-1953							04-Oct-1582			04-Oct-1582	No	04-Oct-82		No		30-Jul-12					T3			Homo	Homo	Hetero	Hetero	Homo	-ve	-ve	-ve
Patient	Yes	1178Π	Alive	Adjuvant	Left	Wt	Homo	Hetero	Wt		IIIB	IIA-IIIC	27-Sep-2011	Male	Colon/Sigmoid	0	0-1	01-Jul-1934	77	>=70	22-Aug-2011	Yes	No	Yes	27-Sep-2011	Xelox	No	04-Oct-1582	No	04-Oct-82		No		20-Apr-17			68.93	Moderate	T3	N1	M0	Wt	Wt	Homo	Homo	Hetero	+ve	+ve	-ve
Patient	Yes	661Π	Alive	Adjuvant	Left	Wt	Wt	Hetero	Hetero	Wt	IV	IV	21-Sep-2006	Male	Colon/Sigmoid	0	0-1	01-Jul-1947	66	<70	11-Jun-2014	Yes	No	No	04-Oct-1582			04-Oct-1582	Yes	22-Aug-14	Folfiri/Aflibercept	Yes	20-Jun-16	07-Aug-17		24.67	38.43	Moderate	T3		M1	Wt	Wt	Homo	Homo	Homo	-ve	-ve	-ve
Patient	No	679Π	Alive	Adjuvant	Left	Hetero	Wt	Wt	Wt		IIB	IIA-IIIC	29-Nov-2006	Male	Colon/Sigmoid	0	0-1	01-Jul-1939	66	<70	22-Jun-2006	Yes			04-Oct-1582			04-Oct-1582	No	04-Oct-82		No		30-Jul-07			13.43	Moderate	T1	N0		Homo	Homo	Homo	Homo	Homo	+ve	-ve	-ve
Patient	Yes	1332Π	Dead	Adjuvant	Right	Wt	Wt	Wt	Wt	Wt	IIIC	IIA-IIIC	29-Oct-2013	Female	Colon/Sigmoid	0	0-1	01-Jul-1977	36	<70	02-Oct-2013	Yes	No	Yes	13-Nov-2013	Folfox	No	04-Oct-1582	No	04-Oct-82		No		15-May-14			7.5	High	T3	N2		Homo	Homo	Homo	Homo	Homo	-ve	-ve	-ve
Patient	Yes	1116Π	Alive	Adjuvant	Left	Homo	Wt	Hetero	Homo		IIB	IIA-IIIC	03-Jan-2011	Male	Colon/Sigmoid	0	0-1	01-Jul-1973	37	<70	04-Nov-2010	Yes	No	Yes	03-Jan-2011	Xelox	No	04-Oct-1582	No	04-Oct-82		No		17-May-17			79.53	High	T3	N0	M0	Hetero	Hetero	Homo	Homo	Hetero	+ve	+ve	+ve
Patient	No	1168Π	Alive	Adjuvant	Left	Wt	Hetero	Hetero	Hetero		IIIB	IIA-IIIC	30-Aug-2011	Male		0	0-1	01-Jul-1940							04-Oct-1582				No	04-Oct-82		No		04-Apr-12								Hetero	Hetero	Homo	Homo	Homo	+ve	-ve	-ve
Patient	No	915Π	Dead	Adjuvant	Left	Wt	Hetero	Hetero	Hetero	Wt			05-Feb-2009	Male		0	0-1	01-Jul-1939							04-Oct-1582				No	04-Oct-82		No		17-Oct-16								Hetero	Hetero	Hetero	Hetero	Hetero	+ve	-ve	-ve
Patient	No	799Π	Alive	Adjuvant	Right	Hetero	Wt	Hetero	Homo				21-Jan-2008	Male		0	0-1	01-Jul-1925							04-Oct-1582				No	04-Oct-82		No		09-Apr-10								Hetero	Hetero	Hetero	Hetero	Hetero	+ve	-ve	-ve
Patient	No	603Π	Dead	Adjuvant	Right	Wt	Hetero	Hetero	Hetero				13-Feb-2006	Female		0	0-1	01-Jul-1962	44	<70	25-Jan-2007				04-Oct-1582				No	04-Oct-82		No		08-Mar-07			1.4					Homo	Homo	Homo	Homo	Homo	+ve	-ve	-ve
Patient	No	1276Π	Alive	Adjuvant	Left	Hetero	Wt	Hetero	Wt	Wt			16-Oct-2012	Male		0	0-1	01-Jul-1966				Yes			04-Oct-1582				No	04-Oct-82		No		25-May-17				Moderate	T3	N1		Hetero	Hetero	Hetero	Hetero	Homo	-ve	-ve	-ve
Patient	No	639Π	Dead	Adjuvant	Left	Wt	Wt	Homo	Hetero	Wt			14-Jul-2006	Male		0	0-1	04-Oct-1582							04-Oct-1582				No	04-Oct-82		No										Homo	Homo	Hetero	Hetero	Homo	+ve	+ve	+ve
Patient	No	995Π	Dead	Adjuvant	Right	Homo	Wt	Wt	Hetero		IIIB	IIA-IIIC	30-Oct-2009	Male		0	0-1	01-Jul-1935				Yes			04-Oct-1582				No	04-Oct-82		No		21-Jan-11				Low	T3	N1		Hetero	Hetero	Hetero	Hetero	Homo	-ve	-ve	-ve
Patient	No	927Π	Dead	Adjuvant	Left	Homo	Wt	Homo	Homo	Mutant			24-Feb-2009	Male		0	0-1	01-Jul-1937							04-Oct-1582				No	04-Oct-82		No		26-Jan-10								Homo	Homo	Hetero	Hetero	Hetero	-ve	+ve	+ve
Patient	No	1170Π	Dead	Adjuvant	Left	Homo	Wt	Hetero	Homo				05-Sep-2011	Male		0	0-1	04-Oct-1582							04-Oct-1582				No	04-Oct-82		No										Homo	Homo	Homo	Homo	Homo	+ve	-ve	-ve
Patient	No	1050Π	Dead	Adjuvant	Left	Wt	Hetero	Hetero	Hetero	Wt			03-May-2010	Female		0	0-1	04-Oct-1582							04-Oct-1582				No	04-Oct-82		No										Homo	Homo	Hetero	Hetero	Hetero	+ve	-ve	-ve
Patient	No	547Π	Dead	Adjuvant	Right	Wt	Hetero	Wt	Hetero				05-Jul-2005	Female		0	0-1	01-Jul-1931							04-Oct-1582				No	04-Oct-82		No		20-Oct-09								Hetero	Hetero	Hetero	Hetero	Homo	+ve	-ve	-ve
Patient	No	498Π	Alive	Adjuvant	Right	Wt	Wt	Wt	Wt				23-Feb-2005	Male		0	0-1	01-Jul-1933							04-Oct-1582				No	04-Oct-82		No		18-Nov-09								Homo	Homo	Hetero	Hetero	Hetero	-ve	-ve	-ve
Patient	No	1119Π	Dead	Adjuvant	Left	Hetero	Hetero	Wt	Hetero				27-Jan-2011	Male		0	0-1	04-Oct-1582							04-Oct-1582				No	04-Oct-82		No										Hetero	Hetero	Homo	Homo	Hetero	+ve	+ve	+ve
Patient	No	441Π	Alive	Adjuvant	Left	Wt	Homo	Wt	Wt				16-Sep-2004	Female		0	0-1	01-Jul-1950							04-Oct-1582				No	04-Oct-82		No		12-Apr-10								Homo	Homo	Homo	Homo	Homo	+ve	+ve	+ve
Patient	No	820Π	Alive	Adjuvant	Left	Homo	Wt	Hetero	Homo				07-Mar-2008	Female		0	0-1	01-Jul-1957							04-Oct-1582				No	04-Oct-82		No		24-Oct-11								Homo	Homo	Homo	Homo	Homo	+ve	+ve	+ve
Patient	No	647Π	Dead	Adjuvant	Left	Wt	Hetero	Wt	Hetero				02-Aug-2006	Male		0	0-1	01-Jul-1932	73	>=70	15-Jun-2006	Yes			04-Oct-1582				No	04-Oct-82		No		14-Nov-12			78.13	Moderate	T3	N2		Hetero	Hetero	Hetero	Hetero	Homo	-ve	-ve	+ve
Patient	No	947Π	Alive	Adjuvant	Right	Hetero	Wt	Wt	Hetero				18-May-2009	Male		0	0-1	01-Jul-1946							04-Oct-1582				No	04-Oct-82		No		17-Dec-12								Hetero	Hetero	Homo	Homo	Hetero	-ve	-ve	-ve
Patient	No	1048Π	Alive	Adjuvant	Right	Wt	Hetero	Wt	Hetero				30-Apr-2010	Female		0	0-1	04-Oct-1582							04-Oct-1582				No	04-Oct-82		No										Hetero	Hetero	Homo	Homo	Homo	+ve	-ve	-ve
Patient	No	443Π	Alive	Adjuvant	Left	Homo	Wt	Hetero	Homo		IIB	IIA-IIIC	27-Sep-2004	Male		1	0-1	01-Jul-1961							04-Oct-1582				No	04-Oct-82		No		16-Sep-09				Moderate				Hetero	Hetero	Homo	Homo	Hetero	+ve	-ve	+ve
Patient	No	1065Π	Dead	Adjuvant	Right	Wt	Wt	Wt	Wt		IIB	IIA-IIIC	22-Jun-2010	Male		0	0-1	01-Jul-1944				Yes			04-Oct-1582				No	04-Oct-82		No		15-Oct-12				Moderate	T3	N0		Hetero	Hetero	Homo	Homo	Homo	-ve	-ve	-ve
Patient	No	851Π	Alive	Adjuvant	Left	Wt	Hetero	Wt	Hetero				25-Jul-2008	Male		0	0-1	01-Jul-1927							04-Oct-1582				No	04-Oct-82		No		08-May-12								Hetero	Hetero	Homo	Homo	Homo	-ve	-ve	-ve
Patient	No	1029Π	Dead	Adjuvant	Left	Wt	Wt	Wt	Wt				12-Feb-2010	Female		0	0-1	04-Oct-1582							04-Oct-1582				No	04-Oct-82		No										Hetero	Hetero	Hetero	Hetero	Homo	-ve	-ve	-ve
Patient	No	668Π	Dead	Adjuvant	Left	Wt	Wt	Homo	Wt				16-Oct-2006	Male		0	0-1	01-Jul-1935							04-Oct-1582				No	04-Oct-82		No		16-Dec-11								Homo	Homo	Hetero	Hetero	Homo	+ve	+ve	+ve
Patient	No	815Π	Alive	Adjuvant	Left	Hetero	Hetero	Hetero	Hetero				29-Feb-2008	Female		0	0-1	01-Jul-1934							04-Oct-1582				No	04-Oct-82		No		29-Feb-08								Homo	Homo	Homo	Homo	Homo	+ve	-ve	+ve
Patient	No	827Π	Alive	Adjuvant	Left	Hetero	Hetero	Hetero	Hetero	Mutant	IIIC	IIA-IIIC	01-Apr-2008	Female		0	0-1	01-Jul-1946	61	<70	07-Feb-2008	Yes			04-Oct-1582			04-Oct-1582	No	04-Oct-82		No		14-Nov-12			58.07		T3	N2		Homo	Homo	Homo	Homo	Homo	+ve	-ve	+ve
Patient	No	910Π	Alive	Adjuvant	Right	Wt	Wt	Wt	Hetero				27-Jan-2009	Male		0	0-1	01-Jul-1954							04-Oct-1582			04-Oct-1582	No	04-Oct-82		No		07-Jul-11								Hetero	Hetero	Hetero	Hetero	Homo	-ve	-ve	-ve
Patient	Yes	1127Π	Dead	Metastatic	Left	Homo	Hetero	Wt	Hetero	Wt	IV	IV	22-Feb-2011	Male	Colon/Sigmoid	4	>=2	01-Jul-1925	83	>=70	12-Aug-2008	Yes	No	No	04-Oct-1582				Yes	18-Mar-11	FOLFIRI-AVASTIN	No		29-Apr-11			33	Moderate	T3	N0	M1	Homo	Homo	Homo	Homo	Homo	+ve	-ve	+ve
Patient	Yes	717Π	Dead	Metastatic	Left	Hetero	Homo	Homo	Hetero		IIB	IIA-IIIC	09-May-2007	Male	Colon/Sigmoid	0	0-1	01-Jul-1945	60	<70	16-Jun-2006	Yes	No	Yes	09-Oct-2006	Folfox	No		No	04-Oct-82		No		18-Aug-07			14.27	High	T3	N0	M1	Homo	Homo	Hetero	Hetero	Homo	+ve	-ve	+ve
Patient	Yes	946Π	Dead	Metastatic	Left	Homo	Homo	Hetero	Hetero	Wt	IV	IV	15-May-2009	Male	Colon/Sigmoid	0	0-1	01-Jul-1932	76	>=70	06-Apr-2009	No	No	No	04-Oct-1582				Yes	15-May-09	FOLFOX/AVASTIN	Yes	18-May-09	18-May-09		1.4	1.4				M1	Homo	Homo	Homo	Homo	Homo	+ve	+ve	+ve
Patient	Yes	860Π	Dead	Metastatic	Left	Homo	Homo	Homo	Hetero		IIIB	IIA-IIIC	07-Jul-2008	Male	Colon/Sigmoid	0	0-1	01-Jul-1939	67	<70	25-Jun-2007	Yes	No	No	04-Oct-1582				No	04-Oct-82		No		23-Jun-08			12.13	High	T2	N2	M1	Homo	Homo	Homo	Homo	Homo	+ve	-ve	+ve
Patient	Yes	1120Π	Alive	Metastatic	Left	Hetero	Homo	Hetero	Hetero	Wt	IIIB	IV	28-Jan-2011	Female	Colon/Sigmoid	0	0-1	01-Jul-1967	40	<70	27-May-2008	Yes	No	Yes	15-Jul-2008	xelox	Yes	31-Dec-2010	Yes	08-Apr-11	FOLFIRI/VECTIBIX	Yes	16-Jun-11	15-Sep-11	31.6	37.17	40.2	High	T3	N1	M1	Homo	Homo	Homo	Homo	Homo	+ve	+ve	+ve
Patient	Yes	694Π	Dead	Metastatic	Right	Homo	Homo	Hetero	Homo		IV	IV	30-Jan-2007	Female	Colon/Sigmoid	0	0-1	01-Jul-1957	48	<70	23-Mar-2006	Yes	No	No	04-Oct-1582				Yes	06-Aug-06	Folfiri/Sutent	Yes	20-Aug-07	01-Oct-07		17.17	18.57	High	T3	N2	M1	Homo	Homo	Homo	Homo	Homo	+ve	+ve	+ve
Patient	Yes	1304Π	Alive	Metastatic	Left	Homo	Homo	Hetero	Homo	Wt	IV	IV	12-Jun-2013	Male	Colon/Sigmoid	0	0-1	01-Jul-1948	63	<70	26-Nov-2011	Yes	No	No	04-Oct-1582				Yes	27-Jan-12	Xelox	Yes	25-Jul-12	13-Jun-17		8.07	67.53	High	T3	N2	M1	Homo	Homo	Hetero	Hetero	Homo	+ve	+ve	+ve
Patient	Yes	1070Π	Dead	Metastatic	Right	Hetero	Hetero	Hetero	Hetero	Wt	IV	IV	08-Jul-2010	Male	Colon/Sigmoid	0	0-1	01-Jul-1927	80	>=70	07-Jan-2008	Yes	No	Yes	12-Feb-2008	5FU/LV	Yes	25-Jun-2010	Yes	08-Jul-10	FOLFOX/VECTIBIX	No		09-Feb-10	30		25.47	High	T3	N2	M1	Homo	Homo	Homo	Homo	Homo	+ve	-ve	-ve
Patient	Yes	488Π	Alive	Metastatic	Right	Hetero	Hetero	Homo	Wt		IIB	IIA-IIIC	15-Apr-2005	Male	Colon/Sigmoid	0	0-1	01-Jul-1939	65	<70	15-Feb-2005	Yes	No	Yes	15-Apr-2005	Xelox	No		No	04-Oct-82		No		04-Oct-82				High	T3	N0	M0	Homo	Homo	Hetero	Hetero	Homo	+ve	-ve	+ve
Patient	Yes	937Π	Alive	Metastatic	Left	Homo	Homo	Homo	Homo	Mutant	IV	IV	06-Apr-2009	Female	Colon/Sigmoid	0	0-1	01-Jul-1953	55	<70	01-Mar-2009	Yes	No	No	04-Oct-1582				Yes	06-Apr-09	FOLFIRI-AVASTIN	Yes	24-Mar-10	02-Jul-15		12.93	77.13	High	T4	N1	M1	Homo	Homo	Homo	Homo	Homo	+ve	+ve	+ve
Patient	Yes	562Π	Dead	Metastatic	Left	Homo	Homo	Homo	Hetero		IV	IV	12-Aug-2005	Female	Colon/Sigmoid	0	0-1	06-Jul-1951	53	<70	11-Apr-2005	Yes	No	No	04-Oct-1582				Yes	11-Aug-05	folfiri/erbitux	No		30-Apr-06			12.8	High	T4	N2	M1	Homo	Homo	Homo	Homo	Homo	-ve	-ve	-ve
Patient	Yes	874Π	Alive	Metastatic	Left	Homo	Homo	Homo	Homo	Mutant	IV	IV	11-Sep-2008	Male	Colon/Sigmoid	0	0-1	01-Jul-1958	49	<70	13-Dec-2007	Yes	No	No	04-Oct-1582				Yes	08-Jan-08	FOLFIRI/AVASTIN	Yes	25-Aug-08	16-Dec-08		8.53	12.3	High			M1	Homo	Homo	Homo	Homo	Homo	+ve	-ve	+ve
Patient	Yes	725Π	Dead	Metastatic	Right	Hetero	Hetero	Hetero	Hetero		IV	IV	31-May-2007	Male	Colon/Sigmoid	0	0-1	01-Jul-1943	63	<70	16-Nov-2006	Yes	No	No	04-Oct-1582				Yes	31-May-07	FOLFIRI/AVASTIN	No		12-Oct-07			11	High	T3	N1	M1	Homo	Homo	Hetero	Hetero	Homo	+ve	-ve	+ve
Patient	Yes	1077Π	Dead	Metastatic	Right	Homo	Wt	Homo	Hetero		IV	IV	27-Jul-2010	Male	Colon/Sigmoid	3	>=2	01-Jul-1927	82	>=70	18-Jun-2010	Yes			04-Oct-1582				No	04-Oct-82		No		01-Aug-10			1.47	High			M1	Homo	Homo	Homo	Homo	Homo	+ve	+ve	+ve
Patient	Yes	996Π	Dead	Metastatic	Left	Hetero	Hetero	Homo	Hetero	Mutant	IV	IV	02-Nov-2009	Male	Colon/Sigmoid	0	0-1	01-Jul-1935	74	>=70	05-Oct-2009	No	No	No	04-Oct-1582			04-Oct-1582	Yes	02-Nov-09	FOLFIRI/AVASTIN	Yes	02-Nov-10	01-Jun-12		13.1	32.33	Undifferentiated			M1	Homo	Homo	Homo	Homo	Homo	+ve	-ve	+ve
Patient	No	450Π	Dead	Metastatic	Left	Homo	Homo	Hetero	Homo		IV	IV	12-Oct-2004	Male		0	0-1	01-Jul-1931							04-Oct-1582				No	04-Oct-82		No		22-Nov-04							M1	Homo	Homo	Homo	Homo	Homo	+ve	-ve	+ve
Patient	No	1185Π	Alive	Metastatic	Right	Homo	Homo	Wt	Hetero	Wt	IV	IV	24-Oct-2011	Male		0	0-1	01-Jul-1974				Yes			04-Oct-1582				No	04-Oct-82		No		15-Jun-13				Moderate	T4	N2	M1	Homo	Homo	Hetero	Hetero	Homo	+ve	+ve	+ve
Patient	No	856Π	Dead	Metastatic	Left	Homo	Homo	Hetero	Hetero		IV	IV	20-Jun-2008	Male		0	0-1	01-Jul-1927							04-Oct-1582				No	04-Oct-82		No		10-Jul-09								Homo	Homo	Homo	Homo	Homo	+ve	+ve	+ve
Patient	No	415Π	Dead	Metastatic	Left	Hetero	Wt	Hetero	Wt		IV	IV	21-May-2004	Male		0	0-1	01-Jul-1940							04-Oct-1582				No	04-Oct-82		No		01-Nov-05								Homo	Homo	Hetero	Hetero	Homo	+ve	-ve	+ve
Patient	No	565Π	Alive	Metastatic	Left	Homo	Homo	Homo	Homo		IV	IV	22-Aug-2005	Female		0	0-1	01-Jul-1950							04-Oct-1582				No	04-Oct-82		No		30-Mar-07							M1	Homo	Homo	Homo	Homo	Homo	-ve	-ve	+ve
Patient	No	1105Π	Dead	Metastatic	Left	Homo	Homo	Homo	Homo		IV	IV	18-Nov-2010	Male		1	0-1	04-Oct-1582							04-Oct-1582				No	04-Oct-82		No									M1	Homo	Homo	Homo	Homo	Homo	+ve	+ve	-ve
Patient	Yes	1312Π	Dead	Adjuvant	Right	Wt	Hetero	Hetero	Hetero	Wt	IIIA	IIA-IIIC	15-Jul-2013	Female	Colon/Sigmoid	1	0-1	01-Jul-1938	74	>=70	22-Mar-2013	Yes	No	Yes	17-Jul-2013	5FU/LV	Yes	24-Jan-2014	Yes	31-Jan-14	XELOX/AVASTIN	Yes	10-Apr-14	10-Jan-15	10.27	12.8	21.97	High	T3	N2	M1	Homo	Homo	Hetero	Hetero	Homo	+ve	-ve	-ve
Patient	Yes	764Π	Dead	Adjuvant	Right	Wt	Homo	Homo	Wt		IIB	IIA-IIIC	23-Oct-2007	Male	Colon/Sigmoid	1	0-1	01-Jul-1930	77	>=70	25-Jul-2007	Yes	No	Yes	23-Oct-2007	Xelox	Yes	15-Sep-2009	Yes	26-Oct-09	FOLFIRI/AVASTIN	Yes	10-Nov-10	09-Mar-12	26.1	40.13	56.3	Moderate	T2	N0	M0	Hetero	Hetero	Hetero	Hetero	Hetero	+ve	+ve	+ve
Patient	Yes	692Π	Alive	Adjuvant	Right	Hetero	Homo	Homo	Homo	Mutant	IIIB	IIA-IIIC	30-Jan-2007	Female	Colon/Sigmoid	0	0-1	01-Jul-1952	54	<70	21-Dec-2006	Yes	No	Yes	30-Jan-2006	XELOX	Yes	05-Dec-2007	Yes	12-Mar-08	FOLFIRI/AVASTIN	No		15-Feb-19	11.63		147.97	Low	T3	N1	M1	Homo	Homo	Hetero	Hetero	Hetero	+ve	-ve	-ve
Patient	Yes	1100Π	Dead	Adjuvant	Right	Homo	Hetero	Hetero	Homo	Mutant	IIIC	IIA-IIIC	29-Oct-2010	Female	Colon/Sigmoid	1	0-1	20-Jun-1961	48	<70	25-May-2010	Yes	No	Yes	18-Jun-2010	5FU/LV	Yes	01-Aug-2011	Yes	12-Aug-11	FOLFIRI/AVASTIN	Yes	03-Apr-12	01-Oct-12	14.43	22.63	28.67	Moderate	T3	N2	M1	Homo	Homo	Homo	Homo	Homo	+ve	-ve	-ve
Patient	Yes	485Π	Dead	Adjuvant	Right	Wt	Hetero	Wt	Hetero		IIB	IIA-IIIC	31-Jan-2005	Male	Colon/Sigmoid	1	0-1	01-Jul-1940	64	<70	25-Nov-2004	Yes	No	Yes	31-May-2005	XELOX	Yes	02-Dec-2005	Yes	26-Apr-06	FOLFIRI/AVASTIN	Yes	20-Jul-06	28-Jul-07	12.4	20.07	32.5	High	T2	N0	M1	Homo	Homo	Hetero	Hetero	Homo	+ve	-ve	-ve
Patient	Yes	1180Π	Alive	Adjuvant	Right	Hetero	Hetero	Wt	Hetero		IIIB	IIA-IIIC	05-Oct-2011	Male	Colon/Sigmoid	0	0-1	01-Jul-1943	68	<70	29-Jul-2011	Yes	No	Yes	14-Sep-2011	Xeloda	No		No	04-Oct-82		No		01-Mar-17			68.07	High	T3	N0	M0	Homo	Homo	Homo	Homo	Hetero	-ve	-ve	-ve
Patient	Yes	975Π	Dead	Adjuvant	Right	Hetero	Homo	Homo	Homo	Mutant	IIIB	IV	02-Sep-2009	Male	Colon/Sigmoid	1	0-1	01-Jul-1960	49	<70	07-Aug-2009	No	No	No	04-Oct-1582				Yes	02-Sep-09	FOLFIRI/AVASTIN	No		06-Apr-10			8.07	Moderate				Homo	Homo	Hetero	Hetero	Homo	-ve	+ve	+ve
Patient	Yes	862Π	Dead	Adjuvant	Right	Wt	Homo	Homo	Homo	Mutant	IIIC	IIA-IIIC	16-Jul-2008	Female	Colon/Sigmoid	1	0-1	01-Jul-1934	73	>=70	23-May-2008	Yes	No	Yes	16-Jul-2008	xelox	Yes	18-Jun-2009	Yes	12-Oct-09	XELIRI/AVASTIN	Yes	04-Oct-10	15-Jul-11	13.03	28.8	38.27	High	T2	N2	M1	Homo	Homo	Hetero	Hetero	Hetero	-ve	+ve	-ve
Patient	Yes	1162Π	Alive	Adjuvant	Right	Hetero	Hetero	Wt	Hetero	Mutant	IV	IV	12-Aug-2011	Female	Colon/Sigmoid	0	0-1	01-Jul-1960	51	<70	06-Jul-2011	Yes	No	Yes	12-Aug-2011	XELOX	Yes	31-Oct-2012	Yes	17-Jan-13	FOLFIRI/VECTIBXI	Yes	03-Apr-15	09-May-16	16.1	45.57	58.97	Moderate	T4	N1	M0	Hetero	Hetero	Homo	Homo	Homo	-ve	-ve	-ve
Patient	Yes	863Π	Dead	Adjuvant	Right	Wt	Hetero	Wt	Hetero	Wt	IIB	IIA-IIIC	16-Jul-2008	Male	Colon/Sigmoid	0	0-1	01-Jul-1934	73	>=70	11-Feb-2008	Yes	No	Yes	16-Jul-2008	XELOX	Yes	22-Jan-2010	Yes	22-Feb-10	Folfiri/Erbitux	Yes	14-Oct-10	09-Dec-10	23.7	32.53	34.4	High	T3	N0	M0	Hetero	Hetero	Homo	Homo	Homo	-ve	-ve	-ve
Patient	Yes	714Π	Dead	Adjuvant	Right	Homo	Wt	Hetero	Hetero		IV	IV	19-Apr-2007	Male	Colon/Sigmoid	1	0-1	01-Jul-1939	67	<70	17-Jan-2007	Yes	No	No	04-Oct-1582				Yes	19-Apr-07	FOLFIRI/AVASTIN	Yes	31-Aug-07	01-Mar-08		7.53	13.63	High				Wt	Wt	Hetero	Hetero	Homo	+ve	-ve	-ve
Patient	Yes	840Π	Dead	Adjuvant	Right	Homo	Hetero	Homo	Hetero	Mutant	IIIB	IIA-IIIC	21-May-2008	Male	Colon/Sigmoid	0	0-1	02-Jun-1941	66	<70	28-Mar-2008	Yes	No	Yes	21-May-2008	Xelox	Yes	09-Jul-2010	Yes	09-Jul-10	FOLFIRI/ AVASTIN	No		20-Jun-12	27.77		51.5	Moderate	T3	N1	M1	Hetero	Hetero	Hetero	Hetero	Hetero	+ve	+ve	+ve
Patient	Yes	1113Π	Dead	Metastatic	Right	Homo	Homo	Homo	Homo	Mutant	IV	IV	22-Dec-2010	Male	Colon/Sigmoid	0	0-1	01-Jul-1939	71	>=70	24-Nov-2010	No	No	No	04-Oct-1582				Yes	22-Dec-10	FOLFIRI/AVASTIN	Yes	31-Mar-11	01-Oct-11		4.23	10.37	High	T4	N1	M1	Homo	Homo	Homo	Homo	Homo	+ve	-ve	+ve
Patient	Yes	1039Π	Alive	Metastatic	Right	Homo	Homo	Homo	Homo	Mutant	IV	IV	12-Apr-2010	Female	Colon/Sigmoid	1	0-1	01-Jul-1949	60	<70	30-Nov-2009	Yes	No	Yes	16-Apr-2010	Xelox/Avastin	Yes	05-Mar-2012	Yes	12-Mar-12	FOLFIRI-AVASTIN	Yes	27-Jan-14	11-Sep-18	27.53	50.63	106.9	Low	T4	N1	M1	Homo	Homo	Homo	Homo	Homo	+ve	-ve	+ve
Patient	No	1287Π	Dead	Metastatic	Right	Homo	Hetero	Homo	Hetero	Wt	IV	IV	26-Mar-2013	Female	Colon/Sigmoid	1	0-1	01-Jul-1936				Yes	Yes	No	04-Oct-1582				Yes	26-Mar-13	FOLFOX	Yes	10-Sep-13	22-Aug-14				High	T2	N1	M1	Hetero	Hetero	Homo	Homo	Homo	+ve	-ve	+ve
Patient	Yes	1340Π	Dead	Metastatic	Right	Hetero	Hetero	Homo	Homo	Wt	IV	IV	27-Nov-2013	Female	Colon/Sigmoid	0	0-1	01-Jul-1969	44	<70	20-Oct-2013	Yes	No	No	04-Oct-1582				Yes	12-Dec-13	FOLFIRI/AVASTIN	Yes	28-Feb-14	17-Sep-14		4.37	11.07	High	T4	N2	M1	Homo	Homo	Homo	Homo	Homo	+ve	-ve	+ve
Patient	Yes	449Π	Dead	Metastatic	Right	Homo	Homo	Homo	Homo	Mutant	IV	IV	07-Oct-2004	Male	Colon/Sigmoid	0	0-1	08-Aug-1963	41	<70	08-Sep-2004	Yes	No	No	04-Oct-1582				Yes	09-Oct-04	FOLFOX/AVASTIN	Yes	06-Sep-05	13-May-07		12.1	32.57	Moderate	T4	N2	M1	Homo	Homo	Homo	Homo	Homo	+ve	-ve	+ve
Patient	Yes	705Π	Dead	Metastatic	Right	Wt	Hetero	Wt	Hetero	Wt	IIIB	IV	12-Mar-2007	Male	Colon/Sigmoid	0	0-1	01-Jul-1948	58	<70	08-Jan-2007	Yes	No	No	04-Oct-1582				Yes	12-Mar-07	FOLFIRI/AVASTIN	Yes	25-Jun-08	07-Oct-08		17.8	21.27	High	T3	N0	M1	Homo	Homo	Homo	Homo	Homo	-ve	-ve	+ve
Patient	Yes	920Π	Dead	Metastatic	Right	Homo	Homo	Homo	Homo	Mutant	IV	IV	11-Feb-2009	Female	Colon/Sigmoid	0	0-1	01-Jul-1952	56	<70	05-Dec-2008	Yes	No	No	04-Oct-1582				Yes	11-Feb-09	XELOX/AVASTIN	Yes	25-Feb-10	11-Jun-13		14.9	54.97	Moderate	T2	N1	M1	Homo	Homo	Homo	Homo	Homo	+ve	-ve	+ve
Patient	Yes	1078Π	Dead	Metastatic	Right	Homo	Hetero	Hetero	Hetero	Wt	IV	IV	28-Jul-2010	Male	Colon/Sigmoid	0	0-1	17-Sep-1945	64	<70	25-Jun-2010	No	No	No	04-Oct-1582				Yes	28-Jul-10	FOLFOX/VECTIBIX	Yes	15-Sep-11	19-Sep-12		14.9	27.23	High			M1	Hetero	Hetero	Homo	Homo	Homo	+ve	-ve	-ve
Patient	Yes	959Π	Dead	Metastatic	Right	Hetero	Homo	Hetero	Hetero	Wt	IV	IV	24-Jun-2009	Male	Colon/Sigmoid	2	>=2	01-Jul-1925	83	>=70	20-Mar-2009	Yes	No	No	04-Oct-1582				Yes	24-Jun-09	FOLFOX-ERBITUX	Yes	01-Sep-09	01-Sep-09		5.5	5.5	High	T3	N2	M1	Hetero	Hetero	Homo	Homo	Homo	+ve	+ve	+ve
Patient	Yes	1314Π	Dead	Metastatic	Right	Homo	Homo	Wt	Homo	Wt	IV	IV	18-Jul-2013	Male	Colon/Sigmoid	1	0-1	01-Jul-1939	73	>=70	12-Apr-2013	Yes	No	No	04-Oct-1582				Yes	18-Jul-13	FOLFIRI/AVASTIN	Yes	12-Apr-14	15-Apr-14		12.17	12.27	High	T3	N1	M1	Hetero	Hetero	Homo	Homo	Homo	+ve	+ve	+ve
Patient	Yes	1071Π	Dead	Metastatic	Right	Homo	Homo	Homo	Homo	Mutant	IV	IV	12-Jul-2010	Female	Colon/Sigmoid	1	0-1	01-Jul-1949	60	<70	06-May-2010	Yes	No	No	04-Oct-1582				Yes	13-Jul-10	FOLFIRI/AVASTIN	Yes	18-Oct-10	08-Nov-11		5.5	18.37	Moderate	T2	N2	M1	Homo	Homo	Homo	Homo	Homo	+ve	+ve	-ve
Patient	Yes	716Π	Dead	Metastatic	Right	Hetero	Homo	Hetero	Wt	Wt	IV	IV	27-Apr-2007	Female	Colon/Sigmoid	1	0-1	01-Jul-1951	56	<70	28-Feb-2008	Yes	No	No	04-Oct-1582				Yes	27-Apr-07	UFT/LOHP/ERBITUX	Yes	29-Jan-08	19-Sep-12			55.5	High	T3	N2	M1	Homo	Homo	Homo	Homo	Homo	+ve	-ve	+ve
Patient	Yes	1062Π	Dead	Metastatic	Right	Hetero	Hetero	Hetero	Wt	Wt	IV	IV	16-Jun-2010	Female	Colon/Sigmoid	1	0-1	16-Mar-1961	48	<70	10-Mar-2010	Yes	No	No	04-Oct-1582				Yes	16-Jun-10	FOLFOXIRI/ERBITUX	Yes	16-May-11	06-Jul-11		14.4	16.1	High	T3	N2	M1	Homo	Homo	Homo	Homo	Homo	+ve	+ve	+ve
Patient	Yes	1145Π	Dead	Metastatic	Right	Homo	Homo	Homo	Homo	Mutant	IV	IV	02-Jun-2011	Female	Colon/Sigmoid	1	0-1	14-May-1949	62	<70	01-Jun-2011	No	No	No	04-Oct-1582				Yes	02-Jun-11	FOLFIRI	Yes	26-Jun-11	26-Jun-11		0.83	0.83	High			M1	Homo	Homo	Homo	Homo	Homo	+ve	-ve	+ve
Patient	Yes	1004Π	Alive	Metastatic	Right	Homo	Hetero	Homo	Hetero	Wt	IV	IV	25-Nov-2009	Female	Colon/Sigmoid	1	0-1	01-Jul-1933	75	>=70	20-Jan-2009	Yes	Yes	No	04-Oct-1582				Yes	06-May-09	AVASTIN + LOHP + XELODA	No		10-Aug-12			43.27	Moderate	T3	N1	M1	Homo	Homo	Hetero	Hetero	Homo	+ve	-ve	+ve
Patient	Yes	1081Π	Dead	Metastatic	Right	Homo	Homo	Homo	Homo	Mutant	IIIB	IV	05-Aug-2010	Female	Colon/Sigmoid	1	0-1	10-Nov-1962	47	<70	09-Jul-2010	Yes	No	No	04-Oct-1582				Yes	05-Aug-10	FOLFOXIRI-AVASTIN (META AΠΟ 3CY ΣΥΝΕΧΙΣΕ	Yes	16-Jun-11	05-Dec-11		11.4	17.13	Moderate	T3	N2	M1	Homo	Homo	Homo	Homo	Homo	-ve	-ve	+ve
Patient	Yes	1282Π	Dead	Metastatic	Right	Hetero	Wt	Hetero	Homo	Wt	IV	IV	22-Feb-2013	Male	Colon/Sigmoid	1	0-1	01-Jul-1937	75	>=70	13-Dec-2012	Yes	No	No	04-Oct-1582				Yes	22-Feb-13	FOLFIRI/VECTIBIX	Yes	29-Jan-15	10-Sep-15		25.9	33.37	High	T4	N2	M1	Homo	Homo	Homo	Homo	Homo	+ve	+ve	+ve
Patient	Yes	1159Π	Dead	Metastatic	Right	Hetero	Homo	Homo	Homo	Wt	IV	IV	05-Aug-2011	Female	Colon/Sigmoid	2	>=2	30-Dec-1949	61	<70	05-Jul-2011	No	Yes	No	04-Oct-1582				Yes	05-Aug-11		Yes	03-Jul-12	14-Jul-12		12.13	12.5	Moderate	T3	N1	M1	Homo	Homo	Homo	Homo	Homo	+ve	-ve	-ve
Patient	Yes	984Π	Dead	Metastatic	Right	Hetero	Hetero	Hetero	Hetero	Wt	IV	IV	29-Sep-2009	Male	Colon/Sigmoid	0	0-1	01-Jul-1952	57	<70	02-Sep-2009	Yes	No	No	04-Oct-1582				Yes	25-Nov-09	FOLFOXIRI/ERBITUX	Yes	14-Aug-10	13-Dec-14		11.53	64.27	High	T3	N1	M1	Homo	Homo	Hetero	Hetero	Homo	+ve	-ve	+ve
Patient	Yes	900Π	Dead	Metastatic	Right	Hetero	Homo	Hetero	Hetero	Wt	IV	IV	23-Dec-2008	Female	Colon/Sigmoid	2	>=2	01-Jul-1968	40	<70	24-Oct-2008	Yes	No	No	04-Oct-1582				Yes	19-Dec-08	FOLFOX/ERBITUX	Yes	14-Jan-09	14-Jan-09		2.73	2.73	High	T3	N2	M1	Homo	Homo	Homo	Homo	Homo	+ve	-ve	+ve
Patient	Yes	1090Π	Alive	Metastatic	Right	Homo	Homo	Homo	Homo	Mutant	IIIB	IV	22-Sep-2010	Male	Colon/Sigmoid	0	0-1	01-Jul-1945	63	<70	01-May-2009	Yes	No	Yes	17-Jun-2009	XELOX	Yes	14-Sep-2010	Yes	04-Oct-10	FOLFIRI/AVASTIN	Yes	21-Jul-11	22-May-13	16.7	27.03	49.4	Moderate	T3	N1	M0	Homo	Homo	Homo	Homo	Homo	+ve	+ve	+ve
Patient	Yes	1094Π	Dead	Metastatic	Right	Hetero	Homo	Hetero	Hetero	Wt	IV	IV	27-Sep-2010	Male	Colon/Sigmoid	0	0-1	01-Jul-1937	73	>=70	30-Jul-2010	Yes	No	No	04-Oct-1582				Yes	27-Sep-10	FOLFIRI-VECTIBIX	Yes	13-Apr-11	21-Dec-11		8.57	16.97	High	T3	N2	M1	Hetero	Hetero	Hetero	Hetero	Homo	+ve	-ve	+ve
Patient	Yes	560Π	Dead	Metastatic	Right	Homo	Homo	Homo	Homo		IV	IV	03-Aug-2005	Male	Colon/Sigmoid	0	0-1	01-Jul-1933	71	>=70	25-Jun-2005	No	Yes	No	04-Oct-1582				Yes	03-Aug-05	FOLFIRΙ->ΤΟΞΙΚΟΤΗΤΑ-> FOLFOX	Yes	19-Sep-06	30-Nov-06		15.03	17.43	High	T3	N2	M1	Homo	Homo	Homo	Homo	Homo	+ve	-ve	+ve
Patient	Yes	564Π	Dead	Metastatic	Right	Hetero	Homo	Homo	Hetero	Mutant	IIIB	IV	19-Aug-2005	Male	Colon/Sigmoid	2	>=2	01-Jul-1937	68	<70	16-Aug-2005	Yes	No	No	04-Oct-1582				Yes	19-Aug-05	FOLFOX/ERBITUX	Yes	06-Sep-05	01-Oct-05		0.7	1.53	High	T3	N1	M1	Homo	Homo	Homo	Homo	Homo	+ve	+ve	+ve
Patient	Yes	1112Π	Dead	Metastatic	Right	Homo	Homo	Homo	Homo	Mutant	IV	IV	15-Dec-2010	Male	Colon/Sigmoid	0	0-1	01-Jul-1955	55	<70	19-Oct-2010	Yes	No	No	04-Oct-1582				Yes	15-Dec-10	FOLFOX	Yes	10-Jan-11	10-Jan-11		2.77	2.77	High	T3	N2	M1	Homo	Homo	Homo	Homo	Homo	-ve	-ve	+ve
Patient	Yes	933Π	Dead	Metastatic	Right	Hetero	Homo	Hetero	Hetero	Wt	IV	IV	23-Mar-2009	Female	Colon/Sigmoid	1	0-1	01-Jul-1945	61	<70	09-Nov-2006	Yes	Yes	Yes	01-Dec-2006	FOLFOX	Yes	20-Jan-2009	Yes	23-Mar-09	FOLFOXIRI/ERBITUX	Yes	29-Mar-09	29-Mar-09	26.77	29.03	29.03	High	T3	N2	M1	Hetero	Hetero	Hetero	Hetero	Homo	+ve	-ve	-ve
Patient	Yes	715Π	Dead	Metastatic	Right	Homo	Homo	Homo	Homo	Mutant	IIIB	IV	23-Apr-2007	Male	Colon/Sigmoid	1	0-1	01-Jul-1934	72	>=70	02-Mar-2007	Yes	No	No	04-Oct-1582				Yes	23-Apr-07	XELOX/AVASTIN	Yes	02-Oct-07	01-Jul-08		7.13	16.23	High	T3	N2	M1	Homo	Homo	Homo	Homo	Homo	+ve	-ve	-ve
Patient	Yes	755Π	Alive	Metastatic	Right	Homo	Homo	Wt	Homo	Wt	IV	IV	04-Oct-2007	Male	Colon/Sigmoid	1	0-1	01-Jul-1970	37	<70	03-Sep-2007	Yes	No	No	04-Oct-1582				Yes	04-Oct-07	ERBITUX/LOHP/UFT	No		31-Jul-14			84.1	Moderate	T3	N1	M1	Homo	Homo	Homo	Homo	Homo	+ve	-ve	+ve
Patient	Yes	1107Π	Alive	Metastatic	Right	Homo	Homo	Hetero	Hetero	Wt	IV	IV	26-Nov-2010	Male	Colon/Sigmoid	2	>=2	14-Mar-1936	74	>=70	26-Nov-2010	No	No	No	04-Oct-1582				Yes	26-Nov-10	FOLFOX/AVASTIN	Yes	02-Sep-11	27-Jan-12		9.33	14.23	High			M1	Homo	Homo	Homo	Homo	Homo	+ve	+ve	+ve
Patient	Yes	1085Π	Dead	Metastatic	Right	Hetero	Homo	Hetero	Homo	Wt	IV	IV	30-Aug-2010	Male	Colon/Sigmoid	1	0-1	19-Oct-1952	59	<70	05-Apr-2012	Yes	No	No	04-Oct-1582				Yes	23-May-12	FOLFOX/AVASTIN	Yes	14-Jan-13	27-Apr-13		9.47	12.9	High	T4	N2	M1	Homo	Homo	Homo	Homo	Homo	-ve	-ve	+ve
Patient	Yes	1028Π	Dead	Metastatic	Right	Hetero	Hetero	Hetero	Hetero	Wt	IV	IV	04-Feb-2010	Female	Colon/Sigmoid	1	0-1	01-Jul-1946	58	<70	03-Dec-2004	Yes	No	No	04-Oct-1582				Yes	04-Feb-10	FOLFOX/ERBITUX	Yes	04-Mar-10	04-Feb-10		63.9	62.97	High	T3	N1	M1	Homo	Homo	Homo	Homo	Homo	+ve	-ve	+ve
Patient	Yes	446Π	Dead	Metastatic	Right	Hetero	Homo	Homo	Hetero	Mutant	IV	IV	30-Sep-2004	Male	Colon/Sigmoid	2	>=2	18-Mar-1926	78	>=70	05-Aug-2004	Yes	No	No	04-Oct-1582				Yes	30-Sep-04	FOLFIRI	Yes	29-Dec-04	23-Jun-06		4.87	22.9	High	T3	N2	M1	Homo	Homo	Hetero	Hetero	Homo	+ve	-ve	+ve
Patient	Yes	1167Π	Dead	Metastatic	Right	Homo	Homo	Wt	Hetero	Wt	IV	IV	26-Aug-2011	Male	Colon/Sigmoid	0	0-1	01-Jul-1967	44	<70	10-Jul-2011	Yes	No	No	04-Oct-1582				Yes	26-Aug-11	FOLFIRI/AVASTIN	Yes	23-Nov-11	15-Jan-12		4.53	6.3	High	T3	N2	M1	Homo	Homo	Homo	Homo	Homo	-ve	-ve	-ve
Patient	Yes	467Π	Dead	Metastatic	Right	Hetero	Homo	Homo	Wt		IIIB	IV	29-Nov-2004	Male	Colon/Sigmoid	0	0-1	01-Jul-1942	62	<70	10-Jul-2004	Yes	No	No	04-Oct-1582				Yes	06-Dec-04	CPT-11/LOHP/XELODA (1,5 ΚΥΚΛΟ)=> ΑΛΛΑΓΗ	Yes	26-Apr-05	26-Apr-05		9.67	9.67	Moderate	T3	N1	M1	Homo	Homo	Homo	Homo	Homo	+ve	-ve	+ve
Patient	Yes	671Π	Dead	Metastatic	Right	Homo	Hetero	Hetero	Homo	Mutant	IV	IV	30-Oct-2006	Female	Colon/Sigmoid	1	0-1	01-Jul-1926	80	>=70	28-Sep-2006	No	No	No	04-Oct-1582				Yes	30-Oct-06	XELOX/ERBITUX	Yes	20-Apr-07	26-May-07		6.8	8	Moderate	T2		M1	Homo	Homo	Hetero	Hetero	Homo	+ve	-ve	+ve
Patient	Yes	1169Π	Dead	Metastatic	Right	Homo	Homo	Hetero	Homo	Mutant	IV	IV	02-Sep-2011	Male	Colon/Sigmoid	1	0-1	26-Apr-1946	65	<70	02-Jul-2011	Yes	No	No	04-Oct-1582				Yes	02-Sep-11	FOLFIRI/AVASTIN	Yes	06-Mar-12	01-Nov-12		8.27	16.27	High	T4	N2	M1	Homo	Homo	Homo	Homo	Homo	+ve	+ve	+ve
Patient	Yes	934Π	Alive	Metastatic	Right	Homo	Homo	Homo	Homo		IV	IV	23-Mar-2009	Female	Colon/Sigmoid	1	0-1	01-Jul-1923	85	>=70	10-Jul-2008	Yes	No	No	04-Oct-1582				Yes	23-Mar-09	AVASTIN + LOHP + XELODA	Yes	12-Oct-09	28-Jan-13		15.3	55.43	Moderate	T4	N2	M1	Homo	Homo	Hetero	Hetero	Homo	+ve	-ve	+ve
Patient	Yes	830Π	Dead	Metastatic	Right	Homo	Hetero	Hetero	Hetero		IIIB	IV	21-Apr-2008	Female	Colon/Sigmoid	1	0-1	01-Jul-1930	77	>=70	25-Feb-2008	Yes	No	No	04-Oct-1582				Yes	09-May-08	AVASTIN + LOHP + XELODA	Yes	13-May-08	13-May-08		2.6	2.6	High	T4	N1	M1	Homo	Homo	Homo	Homo	Homo	+ve	+ve	+ve
Patient	Yes	1188Π	Dead	Metastatic	Right	Homo	Wt	Homo	Hetero	Wt	IV	IV	10-Nov-2011	Female	Colon/Sigmoid	1	0-1	18-Oct-1934	76	>=70	26-Sep-2011	Yes	No	No	04-Oct-1582				Yes	10-Nov-11	FOLFIRI/VECTIBIX	Yes	05-Jan-12	28-May-12		3.37	8.17	Low	T4	N0	M1	Homo	Homo	Hetero	Hetero	Homo	+ve	-ve	+ve
Patient	Yes	930Π	Dead	Metastatic	Right	Hetero	Homo	Homo	Homo	Wt	IV	IV	17-Mar-2009	Female	Colon/Sigmoid	2	>=2	27-Dec-1970	38	<70	02-Feb-2009	Yes	No	No	04-Oct-1582				Yes	16-Mar-09	FOLFOX/ERBITUX	Yes	13-Apr-09	23-Apr-09		2.33	2.67	High	T4	N2	M1	Homo	Homo	Hetero	Hetero	Homo	+ve	-ve	+ve
Patient	Yes	690Π	Dead	Metastatic	Right	Wt	Wt	Homo	Homo		IV	IV	22-Jan-2007	Male	Colon/Sigmoid	0	0-1	01-Jul-1937	68	<70	01-Jun-2006	Yes	No	Yes	21-Aug-2006	Folfox	Yes	22-Oct-2007	Yes	26-Nov-07	FOLFIRI/AVASTIN	Yes	11-Feb-08	17-Mar-08	16.93	20.67	21.83	High	T3	N1	M1	Homo	Homo	Hetero	Hetero	Homo	+ve	+ve	+ve
Patient	No	1041Π	Dead	Metastatic	Right	Hetero	Hetero	Hetero	Wt	Mutant	IV	IV	13-Apr-2010	Male	Colon/Sigmoid	1	0-1	01-Jul-1967	42	<70	27-Oct-2009	Yes		No	04-Oct-1582				Yes	13-Apr-10	XELOX	Yes	09-Aug-11	17-Aug-11		21.7	21.97	Low			M1	Homo	Homo	Homo	Homo	Homo	+ve	+ve	-ve
Patient	Yes	1006Π	Dead	Metastatic	Right	Hetero	Homo	Homo	Homo	Wt	IV	IV	07-Dec-2009	Female	Colon/Sigmoid	0	0-1	01-Jul-1959	50	<70	28-Sep-2009	Yes	No	No	04-Oct-1582				Yes	07-Dec-09	FOLFOXIRI/ERBITUX	Yes	21-Jun-10	25-Jul-10		8.87	10	High	T3	N2	M1	Homo	Homo	Homo	Homo	Homo	+ve	-ve	-ve
Patient	Yes	888Π	Dead	Metastatic	Right	Hetero	Hetero	Homo	Hetero	Wt	IV	IV	05-Nov-2008	Female	Colon/Sigmoid	0	0-1	01-Jul-1942	66	<70	22-Sep-2008	Yes	No	No	04-Oct-1582				Yes	27-Oct-08	FOLFOXIRI/ERBITUX	Yes	01-Sep-09	04-May-11		11.47	31.8	High	T3	N2	M1	Homo	Homo	Homo	Homo	Homo	+ve	-ve	+ve
Patient	No	766Π	Dead	Metastatic	Right	Hetero	Homo	Hetero	Homo	Wt	IV	IV	25-Oct-2007	Female	Colon/Sigmoid	0	0-1	01-Jul-1939				Yes		No	04-Oct-1582				Yes	25-Oct-07	FOLFOXIRI/ERBITUX	Yes	18-Jun-08	22-Nov-08				Moderate		N0	M1	Homo	Homo	Hetero	Hetero	Homo	+ve	-ve	+ve
Patient	Yes	680Π	Dead	Metastatic	Right	Homo	Homo	Homo	Hetero		IV	IV	29-Nov-2006	Male	Colon/Sigmoid	1	0-1	28-Jan-1949	57	<70	15-Oct-2006	No	Yes	No	04-Oct-1582			04-Oct-1582	Yes	29-Nov-06	AVASTIN + FOLFIRI	Yes	20-Sep-07	19-Dec-07		11.33	14.33	High			M1	Homo	Homo	Homo	Homo	Homo	+ve	-ve	+ve
Patient	Yes	1154Π	Dead	Metastatic	Right	Hetero	Wt	Homo	Wt	Mutant	IV	IV	18-Jul-2011	Male	Colon/Sigmoid	0	0-1	26-Oct-1942	67	<70	22-Jun-2010	Yes	No	No	04-Oct-1582			04-Oct-1582	Yes	18-Jul-11	FOLFIRI/ AVASTIN	Yes	09-Mar-12	23-Apr-13		20.87	34.53	Moderate	T3	N2	M1	Homo	Homo	Homo	Homo	Homo	+ve	+ve	+ve
Patient	Yes	899Π	Alive	Metastatic	Right	Wt	Wt	Wt	Homo	Mutant	IV	IV	26-Feb-2009	Male	Colon/Sigmoid	1	0-1	01-Jul-1953	52	<70	01-May-2006	Yes	No	No	04-Oct-1582			04-Oct-1582	Yes	28-Jan-09	AVASTIN + XELIRI	Yes	09-Nov-10	13-Jun-17		55.1	135.37	Moderate	T3	N1	M1	Homo	Homo	Homo	Homo	Homo	+ve	+ve	+ve
Patient	Yes	625Π	Dead	Metastatic	Right	Hetero	Hetero	Hetero	Hetero	Mutant	IV	IV	08-May-2006	Male	Colon/Sigmoid	1	0-1	01-Jul-1931	74	>=70	14-Mar-2006	No	No	No	04-Oct-1582			04-Oct-1582	Yes	08-May-06	FOLFOX/AVASTIN	Yes	19-Apr-07	27-Feb-08		13.37	23.83	Moderate	T1	N0	M1	Homo	Homo	Homo	Homo	Homo	+ve	+ve	+ve
Patient	Yes	1061Π	Dead	Metastatic	Right	Homo	Homo	Homo	Homo	Wt	IV	IV	16-Jun-2010	Female	Colon/Sigmoid	1	0-1	01-Jul-1936	73	>=70	31-May-2010	Yes	No	No	04-Oct-1582			04-Oct-1582	Yes	31-May-10	FOLFOX/VECTIBIX	Yes	12-Oct-10	27-Nov-10		4.47	6	Moderate			M1	Homo	Homo	Homo	Homo	Homo	+ve	-ve	+ve
Patient	Yes	814Π	Alive	Adjuvant	Left	Hetero	Wt	Wt	Hetero	Mutant	IIA	IIA-IIIC	28-Feb-2008	Female	Rectum	1	0-1	01-Jul-1944	63	<70	03-Aug-2007	Yes	Yes	Yes	22-Feb-2008	Xelox	No		No	04-Oct-82		No		22-May-18			131.5	Moderate	T2	N0	M1	Homo	Homo	Hetero	Hetero	Homo	+ve	-ve	+ve
Patient	Yes	432Π	Dead	Adjuvant	Left	Wt	Hetero	Wt	Hetero		IIIB	IIA-IIIC	02-Aug-2004	Female	Rectum	0	0-1	01-Jul-1933	70	>=70	08-Apr-2004	Yes	Yes	Yes	13-Sep-2004	5FU/LV	Yes	29-Mar-2005	Yes	30-Mar-05	FOLFOX/AVASTIN	Yes	27-Feb-07	31-Mar-17	11.83	35.17	158	High	T2	N2	M0	Hetero	Hetero	Hetero	Hetero	Homo	-ve	-ve	-ve
Patient	Yes	864Π	Alive	Adjuvant	Left	Hetero	Hetero	Wt	Hetero		IIB	IIA-IIIC	24-Jul-2008	Male	Rectum	0	0-1	01-Jul-1935	72	>=70	21-Jun-2008	Yes	Yes	Yes	28-Jul-2008	Xeloda	No		No	04-Oct-82		No		09-Oct-12			52.37	High	T3	N0	M0	Hetero	Hetero	Homo	Homo	Homo	-ve	-ve	-ve
Patient	Yes	642Π	Alive	Adjuvant	Left	Wt	Wt	Hetero	Hetero		IIIB	IIA-IIIC	19-Jul-2006	Female	Rectum	1	0-1	01-Jul-1932	74	>=70	14-Jul-2006	Yes	Yes	Yes	19-Jul-2006	xelox	Yes	16-Oct-2007	Yes	22-Oct-07	FOLFIRI-AVASTIN	Yes	18-Dec-07	13-Apr-08	15.3	17.4	21.3	High	T3	N1	M1	Hetero	Hetero	Homo	Homo	Homo	+ve	+ve	+ve
Patient	Yes	676Π	Dead	Adjuvant	Left	Wt	Wt	Wt	Wt		IIIB	IIA-IIIC	16-Nov-2006	Male	Rectum	1	0-1	01-Jul-1935	71	>=70	06-Sep-2006	Yes	Yes	Yes	19-Nov-2006	Xeloda/LOHP	Yes	27-Mar-2007	No	04-Oct-82		No		05-Apr-07	6.73		7.03	Moderate	T3	N2	M0	Homo	Homo	Homo	Homo	Homo	-ve	-ve	-ve
Patient	Yes	1316Π	Alive	Adjuvant	Left	Wt	Wt	Wt	Hetero	Wt	IIB	IIA-IIIC	22-Jul-2013	Male	Rectum	0	0-1	01-Jul-1965	48	<70	02-Jul-2013	Yes	Yes	Yes	22-Jul-2013	XELODA	Yes	12-May-2015	Yes	27-May-15	FOLFOX/VECTIBIX	No		13-Apr-16	22.63		33.87	Moderate	T3	N0	M1	Homo	Homo	Hetero	Hetero	Homo	-ve	-ve	-ve
Patient	Yes	1133Π	Dead	Adjuvant	Left	Homo	Homo	Homo	Homo	Mutant	IIIB	IV	24-Mar-2011	Female	Rectum	1	0-1	01-Jul-1943	67	<70	18-Jan-2011	Yes	No	No	04-Oct-1582				Yes	26-Mar-11	FOLFIRI	Yes	16-Jun-11	21-Jun-11		4.97	5.13	High	T2		M1	Homo	Homo	Hetero	Hetero	Hetero	+ve	+ve	+ve
Patient	Yes	670Π	Alive	Adjuvant	Left	Hetero	Wt	Hetero	Hetero		IIB	IIA-IIIC	24-Oct-2006	Male	Rectum	1	0-1	01-Jul-1958	48	<70	18-Aug-2006	Yes	No	Yes	02-Oct-2006	XELOX	No		No	04-Oct-82		No		24-Oct-06			2.23	Low	T3	N0	M0	Hetero	Hetero	Homo	Homo	Hetero	+ve	-ve	-ve
Patient	Yes	1173Π	Alive	Adjuvant	Left	Hetero	Hetero	Hetero	Hetero		IIIC	IIA-IIIC	12-Sep-2011	Female	Rectum	0	0-1	01-Jul-1939	71	>=70	15-Jun-2011	Yes	No	Yes	12-Sep-2011	5FU/LV	No		No	04-Oct-82		No		15-Jun-17			73.07	Low	T4	N2		Homo	Homo	Hetero	Hetero	Hetero	+ve	+ve	+ve
Patient	Yes	780Π	Dead	Adjuvant	Left	Wt	Hetero	Wt	Hetero		IIB	IIA-IIIC	26-Nov-2007	Male	Rectum	1	0-1	01-Jul-1945	62	<70	01-Oct-2007	Yes	Yes	Yes	26-Nov-2007	Xelox	No		No	04-Oct-82		No		24-Aug-08			10.93	High	T3	N0	M0	Homo	Homo	Hetero	Hetero	Hetero	+ve	-ve	-ve
Patient	Yes	420Π	Alive	Adjuvant	Left	Hetero	Hetero	Wt	Hetero		IIIB	IIA-IIIC	07-Feb-2006	Female	Rectum	0	0-1	01-Jul-1949	54	<70	25-May-2004	Yes	Yes	Yes	11-Oct-2004	5FU/LV	No		No	04-Oct-82		No		16-Jun-15			134.63	High	T3	N1		Hetero	Hetero	Hetero	Hetero	Homo	-ve	-ve	-ve
Patient	Yes	730Π	Alive	Adjuvant	Left	Homo	Wt	Wt	Hetero		IIB	IIA-IIIC	03-Jul-2007	Male	Rectum	1	0-1	01-Jul-1950	56	<70	01-Feb-2007	Yes	Yes	Yes	03-Jul-2007	XELOX	No		No	04-Oct-82		No		19-Jun-13			77.67	Low	T3	N0	M0	Hetero	Hetero	Homo	Homo	Homo	-ve	+ve	-ve
Patient	Yes	1043Π	Alive	Adjuvant	Left	Hetero	Hetero	Hetero	Hetero		IIIB	IIA-IIIC	21-Apr-2010	Male	Rectum	0	0-1	01-Jul-1947	62	<70	04-Dec-2009	Yes	Yes	Yes	21-Apr-2010	XELOX	No		No	04-Oct-82		No		19-Oct-18			108.03	Low	T3	N1	M0	Homo	Homo	Homo	Homo	Homo	-ve	-ve	+ve
Patient	Yes	702Π	Alive	Adjuvant	Left	Hetero	Hetero	Wt	Hetero		IIB	IIA-IIIC	26-Feb-2007	Female	Rectum	0	0-1	01-Jul-1947	59	<70	11-Aug-2006	Yes	Yes	Yes	26-Feb-2007	XELOX	No		No	04-Oct-82		No		29-May-13			82.77	Low	T3	N0	M0	Homo	Homo	Homo	Homo	Homo	-ve	-ve	-ve
Patient	Yes	869Π	Dead	Adjuvant	Left	Homo	Homo	Hetero	Homo	Wt	IV	IV	27-Aug-2008	Male	Rectum	1	0-1	01-Jul-1925	83	>=70	03-Jul-2008	Yes	Yes	Yes	04-Nov-2008	5FU/LV	Yes	03-Mar-2010	Yes	26-Apr-10	FOLFIRI/VECTIBIX	Yes	02-Mar-11	16-May-13	20.27	32.4	59.27	Moderate	T3	N1	M1	Homo	Homo	Hetero	Hetero	Hetero	-ve	+ve	+ve
Patient	Yes	709Π	Alive	Adjuvant	Left	Hetero	Wt	Hetero	Hetero		IIIB	IIA-IIIC	23-Mar-2007	Male	Rectum	1	0-1	01-Jul-1949	57	<70	01-Feb-2007	Yes	Yes	Yes	23-Mar-2007	XELOX	No		No	04-Oct-82		No		16-Sep-13			80.63	Low	T3	N1	M0	Homo	Homo	Homo	Homo	Homo	+ve	-ve	-ve
Patient	Yes	693Π	Dead	Adjuvant	Left	Wt	Hetero	Wt	Wt	Wt	IIB	IIA-IIIC	29-Jan-2007	Male	Rectum	1	0-1	01-Jul-1931	73	>=70	24-Nov-2004	Yes	Yes	Yes	09-May-2005	Xeloda/LOHP	Yes	01-May-2010	No	04-Oct-82		No		15-Jul-10	66.13		68.63	High	T3	N0		Hetero	Hetero	Hetero	Hetero	Homo	+ve	-ve	-ve
Patient	Yes	912Π	Alive	Adjuvant	Left	Hetero	Wt	Hetero	Wt		IIIB	IIA-IIIC	03-Feb-2009	Female	Rectum	0	0-1	23-Jan-1945	63	<70	15-Nov-2008	Yes	Yes	Yes	17-Feb-2009	Xelox	No		No	04-Oct-82		No		05-Apr-17			102.1	High	T3	N0	M0	Hetero	Hetero	Hetero	Hetero	Hetero	+ve	-ve	-ve
Patient	Yes	858Π	Dead	Adjuvant	Left	Wt	Hetero	Homo	Hetero		IIIC	IIA-IIIC	25-Jun-2008	Male	Rectum	0	0-1	01-Jul-1938	69	<70	12-Feb-2008	Yes	Yes	Yes	25-Jun-2008	RT+XELOX/LOHP	Yes	02-Jul-2014	No	04-Oct-82		No		07-May-15	77.73		88.03		T4	N2		Homo	Homo	Homo	Homo	Homo	-ve	-ve	+ve
Patient	Yes	944Π	Alive	Adjuvant	Left	Wt	Wt	Hetero	Hetero	Mutant	IIB	IIA-IIIC	13-May-2009	Male	Rectum	0	0-1	01-Jul-1948	60	<70	18-Mar-2009	Yes	Yes	Yes	13-May-2009	CRT (XELODA)	No		No	04-Oct-82		No		23-Jan-19			119.93	Moderate	T4	N0	M0	Homo	Homo	Hetero	Hetero	Hetero	-ve	-ve	-ve
Patient	Yes	754Π	Alive	Adjuvant	Left	Homo	Wt	Hetero	Homo	Mutant	IIA	IIA-IIIC	28-Sep-2007	Male	Rectum	0	0-1	01-Jul-1931	75	>=70	01-Oct-2006	Yes	No	Yes	28-Sep-2007	FLOX	Yes	18-Aug-2010	Yes	22-Sep-10	FOLFIRI	No		22-Sep-10	47.23		48.4	Moderate	T4	N0	M0	Homo	Homo	Homo	Homo	Homo	+ve	-ve	-ve
Patient	Yes	1076Π	Dead	Adjuvant	Left	Wt	Hetero	Wt	Hetero	Wt	IIIB	IIA-IIIC	27-Jul-2010	Male	Rectum	2	>=2	01-Jul-1955	54	<70	27-May-2010	Yes	Yes	No	04-Oct-1582				Yes	29-Jan-13	FOLFOX/ERBITUX	Yes	17-Feb-14	27-Jan-15		45.4	56.87	High	T3	N1	M1	Hetero	Hetero	Hetero	Hetero	Hetero	-ve	-ve	-ve
Patient	Yes	1060Π	Alive	Adjuvant	Left	Wt	Hetero	Hetero	Hetero		IIB	IIA-IIIC	15-Jun-2010	Male	Rectum	0	0-1	01-Jul-1949	60	<70	20-Nov-2009	Yes	Yes	Yes	15-Jun-2010	xelox	No		No	04-Oct-82		No		11-Dec-13			49.4	Low	T2	N0	M0	Homo	Homo	Homo	Homo	Homo	-ve	-ve	-ve
Patient	Yes	747Π	Alive	Adjuvant	Left	Wt	Wt	Wt	Hetero		IIA	IIA-IIIC	27-Aug-2007	Female	Rectum	0	0-1	01-Jul-1946	60	<70	30-May-2007	Yes	Yes	Yes	27-Aug-2007	RT+ XELODA	No		No	04-Oct-82		No		01-Nov-18			139.1	Moderate	T4	N0	M0	Homo	Homo	Homo	Homo	Homo	-ve	-ve	-ve
Patient	Yes	797Π	Alive	Adjuvant	Left	Hetero	Hetero	Hetero	Hetero		IIIB	IIA-IIIC	09-Jan-2008	Male	Rectum	0	0-1	01-Jul-1948	59	<70	01-Oct-2007	Yes	No	Yes	09-Jan-2008	XELOX	No		No	04-Oct-82		No		08-Jun-18			130.1	High	T4	N1	M0	Homo	Homo	Hetero	Hetero	Hetero	+ve	-ve	-ve
Patient	Yes	817Π	Alive	Adjuvant	Left	Hetero	Hetero	Hetero	Hetero		IIIB	IIA-IIIC	04-Mar-2008	Male	Rectum	0	0-1	01-Jul-1943	64	<70	01-Oct-2007	Yes	No	Yes	04-Mar-2008	XELOX	No		No	04-Oct-82		No		01-Feb-16			101.5	Moderate	T4	N1	M0	Homo	Homo	Homo	Homo	Hetero	+ve	+ve	+ve
Patient	Yes	816Π	Alive	Adjuvant	Left	Hetero	Hetero	Wt	Hetero		IIIC	IIA-IIIC	03-Mar-2008	Male	Rectum	0	0-1	01-Jul-1934	73	>=70	03-Dec-2007	Yes	No	Yes	03-Mar-2008	RT+XELOX	No		No	04-Oct-82		No		24-Jan-19			135.67	High	T4	N2	M0	Hetero	Hetero	Homo	Homo	Homo	+ve	+ve	-ve
Patient	Yes	1196Π	Alive	Adjuvant	Left	Hetero	Wt	Hetero	Hetero		IIIB	IIA-IIIC	30-Jul-2012	Male	Rectum	0	0-1	01-Jul-1941	70	>=70	01-Dec-2011	Yes	No	Yes	04-Oct-1582		No		No	04-Oct-82		No		13-Jan-16			50.13	High	T1	N1	M0	Hetero	Hetero	Hetero	Hetero	Hetero	-ve	-ve	-ve
Patient	Yes	1257Π	Dead	Adjuvant	Left	Homo	Wt	Hetero	Hetero	Wt	IIB	IIA-IIIC	16-Oct-2012	Male	Rectum	1	0-1	01-Jul-1954	54	<70	14-Apr-2009	Yes	Yes	Yes	16-Oct-2012	FOLFOX	Yes	11-Mar-2013	Yes	09-Aug-13	FOLFIRI/VECTIBIX	Yes	20-Feb-14	01-Aug-15	47.57	59.1	76.67	High	T3	N0		Hetero	Hetero	Homo	Homo	Hetero	-ve	+ve	-ve
Patient	Yes	999Π	Alive	Adjuvant	Left	Homo	Wt	Wt	Wt		IIIC	IIA-IIIC	08-Feb-2010	Female	Rectum	0	0-1	01-Jul-1937	71	>=70	01-May-2009	Yes	No	Yes	10-Nov-2009	FOLFOX	No		No	04-Oct-82		No		24-Jul-13			51.5	High	T4	N2	M0	Hetero	Hetero	Hetero	Hetero	Homo	-ve	-ve	-ve
Patient	Yes	1123Π	Alive	Adjuvant	Left	Wt	Hetero	Hetero	Hetero		IIIB	IIA-IIIC	03-Feb-2011	Male	Rectum	0	0-1	01-Jul-1950	60	<70	01-Dec-2010	Yes	No	Yes	03-Feb-2011	XELOX	No		No	04-Oct-82		No		17-Dec-18			97.93	Moderate	T3	N1	M0	Homo	Homo	Homo	Homo	Hetero	+ve	-ve	+ve
Patient	Yes	978Π	Dead	Adjuvant	Left	Wt	Wt	Homo	Wt	Wt	IIIB	IIA-IIIC	15-Sep-2009	Female	Rectum	1	0-1	01-Jul-1925	83	>=70	15-Apr-2009	Yes	No	Yes	04-Oct-1582	5FU/LV	Yes	13-Jul-2011	Yes	05-Aug-11	DG/Vectibix	No		28-Nov-11	27.3		31.9	High	T3	N1		Homo	Homo	Homo	Homo	Hetero	+ve	-ve	+ve
Patient	Yes	486Π	Dead	Adjuvant	Left	Hetero	Wt	Hetero	Wt		IIB	IIA-IIIC	31-Jan-2005	Male	Rectum	0	0-1	01-Jul-1929	75	>=70	18-Aug-2004	Yes	Yes	Yes	03-Jan-2005	Mayo	No		No	04-Oct-82		No		05-Nov-05			14.8	High	T3	N0	M0	Homo	Homo	Homo	Homo	Hetero	+ve	-ve	-ve
Patient	Yes	756Π	Alive	Adjuvant	Left	Hetero	Wt	Homo	Homo		IIB	IIA-IIIC	09-Oct-2007	Female	Rectum	0	0-1	01-Jul-1962	44	<70	20-Dec-2006	Yes	No	Yes	18-Sep-2007	XELODA	No		No	04-Oct-82		No		11-Jan-12			61.6	Moderate	T3	N1	M0	Homo	Homo	Homo	Homo	Homo	+ve	+ve	+ve
Patient	Yes	1012Π	Alive	Adjuvant	Left	Wt	Hetero	Wt	Hetero		IIA	IIA-IIIC	21-Dec-2009	Male	Rectum	0	0-1	01-Jul-1943	66	<70	01-Oct-2009	Yes	No	Yes	21-Dec-2009	XELODA	No		No	04-Oct-82		No		19-Dec-18			112.2	High	T3	N0	M0	Hetero	Hetero	Hetero	Hetero	Homo	-ve	-ve	-ve
Patient	Yes	857Π	Dead	Adjuvant	Left	Hetero	Wt	Wt	Homo		IIB	IIA-IIIC	24-Jun-2008	Male	Rectum	0	0-1	01-Jul-1947	60	<70	14-Apr-2008	Yes	Yes	Yes	09-Sep-2008	Xelox	No		No	04-Oct-82		No		05-Aug-15			88.97	High	T3	N0		Homo	Homo	Homo	Homo	Homo	+ve	-ve	-ve
Patient	Yes	1102Π	Alive	Adjuvant	Left	Hetero	Wt	Hetero	Hetero		IIA	IIA-IIIC	15-Nov-2010	Female	Rectum	1	0-1	01-Jul-1939	67	<70	28-Aug-2006	Yes	No	No	04-Oct-1582				No	04-Oct-82		No		25-Feb-16			115.6	High	T2	N0	M0	Homo	Homo	Hetero	Hetero	Homo	-ve	-ve	-ve
Patient	Yes	1064Π	Dead	Adjuvant	Left	Hetero	Homo	Hetero	Homo	Mutant	IIIB	IIA-IIIC	22-Jun-2010	Male	Rectum	0	0-1	01-Jul-1974	35	<70	05-Feb-2010	Yes	Yes	Yes	22-Jun-2010	xelox	Yes	28-Sep-2011	Yes	13-Oct-11	FOLFIRI/AVASTIN	Yes	20-Dec-12	13-Nov-14	20	34.97	58.07	Low	T3	N2	M0	Homo	Homo	Hetero	Hetero	Hetero	-ve	+ve	+ve
Patient	Yes	742Π	Alive	Adjuvant	Left	Hetero	Hetero	Hetero	Hetero		IIB	IIA-IIIC	06-Aug-2007	Male	Rectum	1	0-1	01-Jul-1927	79	>=70	20-Jun-2007	Yes	Yes	Yes	24-Oct-2007	5FU/LV	No		No	04-Oct-82		No		29-Nov-17			127.17	High	T3	N0		Homo	Homo	Homo	Homo	Homo	-ve	+ve	+ve
Patient	Yes	819Π	Dead	Adjuvant	Left	Homo	Homo	Hetero	Homo	Mutant	IIIA	IV	04-Mar-2008	Male	Rectum	1	0-1	01-Jul-1925	82	>=70	09-Jan-2008	No	No	No	04-Oct-1582				Yes	07-Mar-08	UFOX/Erbitux	Yes	05-May-08	06-Nov-08		3.9	10.07	High				Hetero	Hetero	Hetero	Hetero	Homo	+ve	+ve	+ve
Patient	Yes	928Π	Alive	Adjuvant	Left	Wt	Wt	Hetero	Hetero	Wt	IIB	IIA-IIIC	04-Mar-2009	Female	Rectum	0	0-1	01-Jul-1959	49	<70	30-Dec-2008	Yes	Yes	Yes	12-Mar-2009	folfox	No		No	04-Oct-82		No		16-Mar-19			124.27	Moderate	T3	N0	M0	Hetero	Hetero	Hetero	Hetero	Hetero	+ve	-ve	-ve
Patient	Yes	990Π	Alive	Adjuvant	Left	Wt	Hetero	Wt	Wt	Wt	IIB	IIA-IIIC	19-Oct-2009	Female	Rectum	1	0-1	01-Jul-1938	70	>=70	23-Jan-2009	Yes	Yes	Yes	09-Oct-2009	Folfox	Yes	04-Aug-2010	Yes	09-Aug-10	FOLFIRI/VECTIBIX	Yes	22-Oct-10	13-Feb-19	18.6	21.23	122.43	Moderate	T3	N0	M1	Hetero	Hetero	Hetero	Hetero	Hetero	-ve	-ve	+ve
Patient	Yes	884Π	Alive	Adjuvant	Left	Wt	Wt	Wt	Wt	Wt	IIB	IIA-IIIC	15-Oct-2008	Female	Rectum	0	0-1	01-Jul-1954	54	<70	12-Mar-2009	Yes	Yes	Yes	23-Apr-2009	Xelox	No		No	04-Oct-82		No		15-Nov-17			105.67	Low	T2	N0	M0	Homo	Homo	Hetero	Hetero	Hetero	-ve	-ve	-ve
Patient	Yes	901Π	Alive	Adjuvant	Left	Wt	Hetero	Wt	Hetero		IIIB	IIA-IIIC	29-Dec-2008	Female	Rectum	1	0-1	01-Jul-1957	51	<70	21-Oct-2008	Yes	Yes	Yes	29-Dec-2008	Xelox	No		No	04-Oct-82		No		29-Dec-08			2.3	Moderate	T3	N1	M0	Homo	Homo	Hetero	Hetero	Hetero	-ve	-ve	-ve
Patient	Yes	807Π	Alive	Adjuvant	Left	Wt	Hetero	Wt	Hetero	Wt	IIIB	IIA-IIIC	05-Feb-2008	Female	Rectum	0	0-1	01-Jul-1964	43	<70	28-Nov-2007	Yes	Yes	Yes	16-May-2008	Folfox4	No		No	04-Oct-82		No		25-Oct-17			120.63	High	T3	N1		Homo	Homo	Hetero	Hetero	Hetero	+ve	+ve	+ve
Patient	Yes	883Π	Dead	Adjuvant	Left	Wt	Wt	Wt	Hetero		IIB	IIA-IIIC	10-Oct-2008	Female	Rectum	0	0-1	01-Jul-1939	69	<70	12-Sep-2008	Yes	No	Yes	10-Oct-2008	Xeloda	No		No	04-Oct-82		No		05-Nov-14			74.83	High	T3	N0	M0	Hetero	Hetero	Hetero	Hetero	Hetero	+ve	-ve	-ve
Patient	Yes	1044Π	Alive	Adjuvant	Left	Hetero	Wt	Hetero	Hetero	Wt	IIIC	IIA-IIIC	21-Apr-2010	Female	Rectum	1	0-1	01-Jul-1940	69	<70	10-Feb-2010	Yes	No	Yes	21-Apr-2010	Flox	No		Yes	09-Jan-12	FOLFIRI/AVASTIN	Yes	23-Oct-13	13-Feb-17		45.03	85.33	High	T3	N2	M1	Homo	Homo	Hetero	Hetero	Homo	+ve	-ve	-ve
Patient	Yes	471Π	Dead	Adjuvant	Left	Wt	Hetero	Hetero	Wt		IIIA	IIA-IIIC	08-Dec-2004	Female	Rectum	0	0-1	01-Jul-1931	73	>=70	24-Aug-2004	Yes	Yes	Yes	10-Nov-2004	xeloda	Yes	10-Feb-2006	No	04-Oct-82		No		12-Feb-06	17.83		17.9	Moderate	T3	N1	M0	Homo	Homo	Homo	Homo	Homo	+ve	-ve	+ve
Patient	Yes	936Π	Alive	Adjuvant	Left	Wt	Wt	Hetero	Wt		IIIB	IIA-IIIC	31-Mar-2009	Male	Rectum	0	0-1	01-Jul-1935	59	<70	28-Apr-1995	Yes	Yes	Yes	22-Sep-1995	5FU/LV	No		No	04-Oct-82		No		24-Sep-18			285	High	T3	N1		Hetero	Hetero	Hetero	Hetero	Hetero	-ve	-ve	-ve
Patient	Yes	476Π	Alive	Adjuvant	Left	Hetero	Hetero	Hetero	Hetero		IIB	IIA-IIIC	10-Jan-2005	Male	Rectum	1	0-1	01-Jul-1937	67	<70	07-Dec-2004	Yes	Yes	Yes	03-Jun-2005	Xeloda	No		No	04-Oct-82		No		14-Jun-17			152.4	High	T3	N0	M0	Hetero	Hetero	Hetero	Hetero	Homo	-ve	-ve	+ve
Patient	Yes	703Π	Dead	Adjuvant	Left	Wt	Hetero	Wt	Wt	Mutant	IIIB	IIA-IIIC	01-Mar-2007	Male	Rectum	0	0-1	01-Jul-1937	69	<70	09-Oct-2006	Yes	Yes	Yes	01-Mar-2007	XELOX+ RT	No		No	04-Oct-82		No		25-Jan-16			113.17	Moderate	T4	N0	M0	Wt	Wt	Homo	Homo	Homo	-ve	-ve	-ve
Patient	Yes	938Π	Alive	Adjuvant	Left	Wt	Wt	Homo	Wt		IIB	IIA-IIIC	08-Apr-2009	Female	Rectum	0	0-1	01-Jul-1956	52	<70	25-Sep-2008	Yes	Yes	Yes	08-Apr-2009	Xelox	No		No	04-Oct-82		No		13-Jan-14			64.53	Low				Homo	Homo	Hetero	Hetero	Homo	-ve	-ve	+ve
Patient	Yes	1008Π	Alive	Adjuvant	Left	Wt	Hetero	Homo	Homo	Mutant	IIB	IIA-IIIC	17-Dec-2009	Female	Rectum	0	0-1	01-Jul-1967	42	<70	01-Dec-2009	Yes	Yes	Yes	08-Apr-2010	Xelox	No		No	04-Oct-82		No		21-Jun-16			79.8	Moderate	T3		M0	Hetero	Hetero	Hetero	Hetero	Hetero	-ve	-ve	+ve
Patient	Yes	765Π	Dead	Adjuvant	Left	Wt	Wt	Hetero	Homo		IIB	IIA-IIIC	24-Oct-2007	Male	Rectum	0	0-1	01-Oct-1935	71	>=70	01-Jun-2007	Yes	Yes	Yes	09-Jan-2008	XELOX	No		No	04-Oct-82		No		14-Mar-09			21.73	Moderate	T3	N0		Homo	Homo	Hetero	Hetero	Homo	-ve	-ve	-ve
Patient	Yes	1075Π	Alive	Adjuvant	Left	Hetero	Wt	Wt	Hetero	Wt	IIB	IIA-IIIC	19-Jul-2010	Male	Rectum	0	0-1	01-Jul-1955	54	<70	06-May-2010	Yes	No	Yes	04-Oct-1582	Folfox	No		No	04-Oct-82		No		02-Apr-19			108.43	Moderate	T3	N1	M0	Hetero	Hetero	Hetero	Hetero	Homo	-ve	-ve	-ve
Patient	No	708Π	Alive	Adjuvant	Left	Hetero	Wt	Wt	Wt		IIA	IIA-IIIC	21-Mar-2007	Male	Rectum	0	0-1	01-Jul-1961	45	<70	12-Feb-2007	Yes			04-Oct-1582				No	04-Oct-82		No		09-May-12			63.77	Moderate	T1	N0		Wt	Wt	Hetero	Hetero	Homo	-ve	-ve	-ve
Patient	Yes	1225Π	Alive	Adjuvant	Left	Wt	Wt	Wt	Hetero	Mutant	IIIA	IIA-IIIC	28-May-2012	Female	Rectum	0	0-1	01-Jul-1951	60	<70	20-Mar-2012	Yes	Yes	Yes	23-Aug-2012	Xelox	Yes	16-Dec-2013	Yes	27-Dec-13	FOLFIRI/AVASTIN	No		16-Aug-17	21.2		65.83	High	T3	N1	M1	Wt	Wt	Homo	Homo	Homo	-ve	-ve	-ve
Patient	No	487Π	Alive	Adjuvant	Left	Wt	Hetero	Hetero	Hetero		IIB	IIA-IIIC	02-Feb-2005	Female	Rectum	0	0-1	01-Jul-1952	52	<70	01-Dec-2004	Yes			04-Oct-1582				No	04-Oct-82		No		23-May-12			91	Moderate	T1	N0		Homo	Homo	Hetero	Hetero	Homo	-ve	-ve	-ve
Patient	Yes	739Π	Alive	Adjuvant	Left	Wt	Wt	Hetero	Wt		IIB	IIA-IIIC	23-Jul-2007	Male	Rectum	1	0-1	01-Jul-1935	71	>=70	08-May-2007	Yes	Yes	Yes	15-Oct-2007	5FU/LV	No	04-Oct-1582	No	04-Oct-82		No		31-Aug-18			137.77	Moderate	T3	N0	M0	Wt	Wt	Hetero	Hetero	Hetero	-ve	-ve	-ve
Patient	No	528Π	Alive	Adjuvant	Left	Wt	Wt	Hetero	Hetero		IIIA	IIA-IIIC	19-May-2005	Male	Rectum	0	0-1	01-Jul-1956	48	<70	12-Apr-2005	Yes			04-Oct-1582			04-Oct-1582	No	04-Oct-82		No		01-Jan-18			154.9			N1		Hetero	Hetero	Homo	Homo	Hetero	+ve	-ve	+ve
Patient	No	681Π	Dead	Adjuvant	Left	Wt	Wt	Homo	Wt	Mutant	IIA	IIA-IIIC	08-Dec-2006	Female	Rectum	0	0-1	01-Jul-1971	35	<70	11-Oct-2006	Yes			04-Oct-1582			04-Oct-1582	No	04-Oct-82		No		18-May-07			7.3	Moderate	T2	N0		Homo	Homo	Homo	Homo	Homo	+ve	+ve	-ve
Patient	No	472Π	Alive	Adjuvant	Left	Wt	Wt	Hetero	Wt		IIIA	IIA-IIIC	13-Dec-2004	Male	Rectum	0	0-1	01-Jul-1932							04-Oct-1582			04-Oct-1582	No	04-Oct-82		No		20-Mar-12				Moderate	T1	N1		Hetero	Hetero	Hetero	Hetero	Homo	-ve	-ve	+ve
Patient	Yes	806Π	Alive	Adjuvant	Left	Homo	Hetero	Homo	Homo	Mutant	IIIB	IIA-IIIC	01-Feb-2008	Male	Rectum	0	0-1	19-Mar-1948	59	<70	26-Jul-2007	Yes	Yes	Yes	01-Feb-2008	Xelox	No	04-Oct-1582	No	04-Oct-82		No		22-Jun-17			120.63	Moderate	T3	N1	M0	Hetero	Hetero	Homo	Homo	Homo	-ve	+ve	+ve
Patient	Yes	596Π	Dead	Adjuvant	Left	Wt	Wt	Wt	Wt	Wt	IIIB	IIA-IIIC	05-Jan-2006	Male	Colon/Sigmoid	0	0-1	01-Jul-1930	75	>=70	09-Dec-2005	Yes	No	Yes	13-Jan-2006	Xeloda/LOHP	Yes	18-Sep-2007	Yes	26-Nov-07	UFT/LOHP/ERBITUX	Yes	21-Feb-08	24-Jun-09	21.6	26.8	43.1	High	T3	N1	M1	Homo	Homo	Hetero	Hetero	Homo	-ve	-ve	-ve
Patient	Yes	1037Π	Alive	Adjuvant	Left	Wt	Hetero	Wt	Hetero	Wt	IIIB	IIA-IIIC	29-Mar-2010	Male	Colon/Sigmoid	1	0-1	01-Jul-1933	76	>=70	23-Feb-2010	Yes	No	Yes	29-Mar-2020	Xelox	Yes	30-Jan-2013	Yes	12-Jun-13	FOLFIRI/VECTIBIX	Yes	08-Jan-14	13-May-16	35.73	47.17	75.7	Low	T3	N1	M0	Hetero	Hetero	Hetero	Hetero	Homo	-ve	-ve	-ve
Patient	Yes	1101Π	Alive	Adjuvant	Left	Hetero	Hetero	Hetero	Homo	Mutant	IIIB	IIA-IIIC	05-Nov-2010	Male	Colon/Sigmoid	1	0-1	01-Jul-1952	58	<70	01-Aug-2010	Yes	No	Yes	05-Nov-2010	FLOX	Yes	14-Jun-2011	Yes	23-Jun-11	FOLFIRI-AVASTIN	Yes	27-Jan-15	30-Oct-18	10.57	54.67	100.4	High	T3	N1	M0	Hetero	Hetero	Homo	Homo	Homo	+ve	-ve	-ve
Patient	Yes	1049Π	Alive	Adjuvant	Left	Hetero	Wt	Hetero	Wt		IIIB	IIA-IIIC	03-May-2010	Male	Colon/Sigmoid	1	0-1	01-Jul-1935	74	>=70	01-Mar-2010	Yes	No	Yes	03-May-2010	FLOX	No		No	04-Oct-82		No		12-Sep-18			103.9	Low	T3	N2	M0	Homo	Homo	Homo	Homo	Homo	+ve	-ve	-ve
Patient	Yes	871Π	Alive	Adjuvant	Left	Homo	Wt	Wt	Wt		IIB	IIA-IIIC	01-Sep-2008	Male	Colon/Sigmoid	0	0-1	01-Jul-1945	62	<70	15-Apr-2008	Yes	No	Yes	01-Sep-2008	5FU/LV	No		No	04-Oct-82		No		04-May-12			49.33	Low	T3	N0	M0	Homo	Homo	Homo	Homo	Homo	+ve	-ve	-ve
Patient	Yes	969Π	Alive	Adjuvant	Left	Wt	Wt	Wt	Wt	Wt	IIB	IIA-IIIC	07-Aug-2009	Male	Colon/Sigmoid	1	0-1	01-Jul-1938	70	>=70	01-Jun-2009	Yes	No	Yes	02-Sep-2009	FLOX	No		No	04-Oct-82		No		20-Jan-16			80.8	Moderate	T4	N0	M0	Homo	Homo	Homo	Homo	Hetero	-ve	-ve	-ve
Patient	Yes	741Π	Alive	Adjuvant	Left	Hetero	Wt	Hetero	Hetero		IIA	IIA-IIIC	30-Jul-2007	Male	Colon/Sigmoid	1	0-1	01-Jul-1939	67	<70	01-May-2007	Yes	No	Yes	09-Jul-2007	XELOX	No		No	04-Oct-82		No		11-Apr-13			72.4					Homo	Homo	Homo	Homo	Homo	+ve	-ve	-ve
Patient	Yes	981Π	Alive	Adjuvant	Left	Hetero	Hetero	Wt	Hetero		IIIB	IIA-IIIC	06-Oct-2009	Male	Colon/Sigmoid	0	0-1	01-Jul-1935	73	>=70	01-Jun-2009	Yes	No	Yes	21-Sep-2009	FLOX	No		No	04-Oct-82		No		18-Apr-16			83.77					Hetero	Hetero	Hetero	Hetero	Homo	-ve	-ve	-ve
Patient	Yes	808Π	Alive	Adjuvant	Left	Wt	Wt	Wt	Homo		IIIB	IIA-IIIC	06-Feb-2008	Female	Colon/Sigmoid	1	0-1	01-Jul-1934	73	>=70	01-Dec-2007	Yes	No	Yes	06-Feb-2008	XELOX	No		No	04-Oct-82		No		25-Feb-09			15.07	Moderate	T2	N2	M0	Homo	Homo	Homo	Homo	Homo	+ve	-ve	-ve
Patient	Yes	997Π	Dead	Adjuvant	Left	Hetero	Wt	Hetero	Hetero	Wt	IIIB	IIA-IIIC	03-Nov-2009	Female	Colon/Sigmoid	1	0-1	29-Jan-1953	56	<70	29-Sep-2009	Yes	No	Yes	03-Nov-2011	XELOX	No		No	04-Oct-82		No		18-Jan-11			15.87	Moderate	T3	N2	M0	Homo	Homo	Homo	Homo	Homo	-ve	-ve	-ve
Patient	Yes	977Π	Dead	Adjuvant	Left	Wt	Wt	Hetero	Wt	Wt	IIIA	IIA-IIIC	10-Sep-2009	Female	Colon/Sigmoid	1	0-1	01-Jul-1939	70	>=70	13-Jul-2009	Yes	No	Yes	18-Sep-2009	Xelox	Yes	12-Aug-2010	Yes	16-Aug-10	FOLFIRI/VECTIBIX	Yes	04-Nov-10	28-Jul-12	13.17	15.97	37.03	Moderate	T3	N0	M1	Homo	Homo	Hetero	Hetero	Homo	+ve	-ve	-ve
Patient	Yes	673Π	Dead	Adjuvant	Left	Hetero	Wt	Wt	Hetero	Wt	IV	IV	08-Nov-2006	Male	Colon/Sigmoid	2	>=2	01-Jul-1961	45	<70	18-Sep-2006	Yes	No	Yes	08-Nov-2006	xelox	Yes	26-Feb-2010	Yes	30-Mar-10	FOLFIRI/ERBITUX	Yes	09-Jul-10	16-Jul-10	41.9	46.33	46.57	Low	T3	N1		Homo	Homo	Homo	Homo	Homo	+ve	-ve	-ve
Patient	Yes	556Π	Alive	Adjuvant	Left	Wt	Wt	Wt	Wt	Mutant	IIIA	IIA-IIIC	21-Jul-2005	Male	Colon/Sigmoid	1	0-1	01-Jul-1942	62	<70	01-Jun-2005	Yes	No	Yes	21-Jul-2005	Xelox	No		No	04-Oct-82		No		10-Jan-19			165.7	High	T3	N1	M0	Homo	Homo	Homo	Homo	Homo	-ve	-ve	-ve
Patient	Yes	886Π	Alive	Adjuvant	Left	Hetero	Hetero	Wt	Hetero	Wt	IIA	IIA-IIIC	30-Oct-2008	Female	Colon/Sigmoid	0	0-1	01-Jul-1961	47	<70	15-Sep-2008	Yes	No	Yes	30-Oct-2008	XELOX	No		No	04-Oct-82		No		15-Feb-19			126.83	Moderate	T3	N0	M0	Hetero	Hetero	Hetero	Hetero	Hetero	-ve	-ve	-ve
Patient	Yes	763Π	Dead	Metastatic	Left	Hetero	Homo	Homo	Homo	Wt	IIIB	IV	18-Oct-2007	Male	Rectum	0	0-1	01-Jul-1939	67	<70	07-May-2007	Yes	Yes	No	04-Oct-1582				Yes	27-Aug-07	FOLFOX/AVASTIN	Yes	12-May-08	26-Mar-10		12.37	35.13	High	T3	N2	M1	Homo	Homo	Hetero	Hetero	Homo	+ve	-ve	-ve
Patient	Yes	491Π	Dead	Metastatic	Left	Homo	Hetero	Wt	Hetero	Wt	IIB	IIA-IIIC	09-Feb-2005	Female	Rectum	0	0-1	01-Jul-1930	72	>=70	06-Mar-2003	Yes	Yes	No	04-Oct-1582				Yes	09-Feb-05	FOLFOX/AVASTIN	Yes	02-Nov-06	18-Sep-07		44.57	55.23	High	T2	N0	M1	Homo	Homo	Homo	Homo	Homo	+ve	-ve	-ve
Patient	Yes	665Π	Dead	Metastatic	Left	Wt	Homo	Homo	Homo		IV	IV	04-Oct-2006	Male	Rectum	2	>=2	01-Jul-1933	73	>=70	01-Oct-2006	No	No	No	04-Oct-1582				Yes	03-Oct-06	folfox/erbitux	Yes	24-Nov-06	08-Dec-06		1.8	2.27	High	T2	N1	M1	Homo	Homo	Homo	Homo	Homo	-ve	+ve	-ve
Patient	Yes	789Π	Dead	Metastatic	Left	Homo	Homo	Homo	Homo	Mutant	IV	IV	17-Dec-2007	Male	Rectum	1	0-1	22-May-1939	68	<70	18-Sep-2007	Yes	No	No	04-Oct-1582				Yes	21-Dec-07	UFT+LV+OX + ERBITUX	Yes	08-Aug-08	22-Jul-10		10.83	34.6	Moderate	T3	N2	M1	Homo	Homo	Homo	Homo	Homo	+ve	-ve	+ve
Patient	Yes	588Π	Dead	Metastatic	Left	Homo	Hetero	Hetero	Hetero		IIB	IIA-IIIC	09-Dec-2005	Female	Rectum	0	0-1	01-Jul-1947	58	<70	09-Sep-2005	Yes	Yes	Yes	10-Feb-2006	Xeloda/LOHP	Yes	30-Jun-2006	Yes	18-Jul-06	FOLFIRI-AVASTIN	Yes	09-Feb-07	12-Apr-09	9.8	17.27	43.7	Moderate	T3	N0	M1	Homo	Homo	Hetero	Hetero	Homo	-ve	-ve	-ve
Patient	Yes	925Π	Dead	Metastatic	Left	Homo	Homo	Homo	Homo	Mutant	IV	IV	20-Feb-2009	Male	Rectum	0	0-1	01-Jul-1947	60	<70	31-Mar-2008	Yes	No	No	04-Oct-1582				Yes	19-Feb-09	FOLFIRI/AVASTIN	Yes	12-Jul-10	10-Nov-13		27.77	68.33	Moderate	T3	N0	M1	Hetero	Hetero	Homo	Homo	Homo	+ve	+ve	+ve
Patient	Yes	1174Π	Dead	Metastatic	Left	Homo	Homo	Homo	Homo	Wt	IV	IV	21-Sep-2011	Male	Rectum	0	0-1	01-Jul-1945	66	<70	01-Aug-2011	Yes	No	No	04-Oct-1582				Yes	21-Sep-11	FOLFIRI-AVASTIN	Yes	19-Dec-13	31-May-16		29.03	58.83	Moderate	T3	N1	M1	Homo	Homo	Homo	Homo	Homo	-ve	+ve	+ve
Patient	Yes	482Π	Dead	Metastatic	Left	Homo	Homo	Homo	Homo		IV	IV	26-Jan-2005	Female	Rectum	0	0-1	01-Jul-1978	25	<70	10-Jan-2004	Yes	Yes	Yes	16-Jun-2004	CPT/5FU/LV	Yes	22-Jun-2004	Yes	22-Jun-04	Folfox+LoHP+DG	Yes	16-Sep-04	12-Jul-05	5.47	8.33	18.3	High	T3	N1	M1	Homo	Homo	Homo	Homo	Homo	+ve	-ve	+ve
Patient	Yes	1018Π	Dead	Metastatic	Left	Homo	Homo	Homo	Homo	Mutant	IV	IV	11-Jan-2010	Male	Rectum	3	>=2	01-Jul-1945	64	<70	07-Oct-2009	Yes	Yes	No	04-Oct-1582				Yes	11-Jan-10	FOLFIRI/ERBITUX	Yes	01-Feb-10	01-Feb-10		3.9	3.9	High	T3	N1	M1	Homo	Homo	Homo	Homo	Homo	+ve	-ve	+ve
Patient	Yes	1271Π	Alive	Metastatic	Left	Homo	Wt	Homo	Homo	Mutant	IV	IV	27-Dec-2012	Female	Rectum	1	0-1	01-Jul-1954	58	<70	27-Nov-2012	Yes	No	No	04-Oct-1582				Yes	27-Dec-12	FOLFOX/VECTIBIX	Yes	07-Apr-14	06-May-19		16.53	78.37	Low	T3	N1	M1	Homo	Homo	Hetero	Hetero	Homo	+ve	+ve	+ve
Patient	Yes	318Π	Dead	Metastatic	Left	Homo	Wt	Wt	Homo	Wt	IIIB	IV	08-Oct-2003	Male	Rectum	1	0-1	23-Mar-1932	70	>=70	10-Jan-2003	Yes	Yes	Yes	24-Feb-2003	XELODA	Yes	10-Sep-2003	Yes	08-Oct-03	FOLFIRI	Yes	08-Apr-04	01-Dec-04	8.1	15.13	23.03	Moderate	T3	N1	M1	Hetero	Hetero	Homo	Homo	Homo	-ve	+ve	+ve
Patient	No	811Π	Dead	Metastatic	Left	Wt	Homo	Homo	Wt	Mutant	IV	IV	20-Feb-2008	Male	Rectum	2	>=2	01-Jul-1967				No		No	04-Oct-1582				Yes	20-Feb-08	FOLFOX/AVASTIN	Yes	08-Apr-08	01-May-08				High			M1	Homo	Homo	Homo	Homo	Homo	+ve	-ve	-ve
Patient	Yes	726Π	Dead	Metastatic	Left	Homo	Homo	Homo	Homo	Mutant	IV	IV	31-May-2007	Male	Rectum	0	0-1	01-Jul-1938	68	<70	10-Sep-2006	Yes	Yes	No	04-Oct-1582				Yes	31-May-07	FOLFIRI/AVASTIN	Yes	01-Apr-08	23-Mar-10		18.97	43	Moderate	T3	N0	M1	Homo	Homo	Homo	Homo	Homo	+ve	+ve	+ve
Patient	Yes	991Π	Alive	Metastatic	Left	Wt	Hetero	Hetero	Hetero	Wt	IV	IV	20-Oct-2009	Female	Rectum	0	0-1	01-Jul-1973	36	<70	11-Oct-2009	No	No	No	04-Oct-1582				Yes	20-Oct-09	FOLFOXIRI-ERBITUX	No		21-Nov-18			110.93	Moderate	T4	N1	M1	Hetero	Hetero	Homo	Homo	Homo	+ve	-ve	+ve
Patient	Yes	1187Π	Alive	Metastatic	Left	Homo	Hetero	Homo	Hetero	Wt	IV	IV	14-Nov-2012	Male	Rectum	0	0-1	01-Jul-1943	65	<70	01-Jul-2008	Yes	No	No	04-Oct-1582				Yes	07-Nov-11	FOLFIRI/AVASTIN	Yes	30-Oct-12	18-Jan-17		52.73	104.1	Moderate	T4	N0	M1	Homo	Homo	Hetero	Hetero	Homo	+ve	-ve	+ve
Patient	Yes	794Π	Dead	Metastatic	Left	Wt	Wt	Hetero	Hetero	Mutant	IV	IV	03-Jan-2008	Female	Rectum	1	0-1	01-Jul-1933	73	>=70	20-Feb-2007	No	Yes	No	04-Oct-1582				Yes	20-Dec-07	CPT11- ERBITUX	Yes	02-Apr-08	14-Jun-08		13.57	16	Moderate	T2	N1	M1	Homo	Homo	Homo	Homo	Homo	+ve	-ve	+ve
Patient	Yes	1161Π	Dead	Metastatic	Left	Homo	Homo	Homo	Wt	Wt	IV	IV	11-Aug-2011	Female	Rectum	0	0-1	01-Jul-1947	64	<70	25-Jul-2011	No	No	No	04-Oct-1582				Yes	11-Aug-11	FOLFIRI/AVASTIN	Yes	05-Jun-12	12-Nov-12		10.53	15.87	Moderate			M1	Homo	Homo	Homo	Homo	Homo	-ve	-ve	+ve
Patient	Yes	792Π	Dead	Metastatic	Left	Wt	Wt	Homo	Hetero	Wt	IIIB	IV	20-Dec-2007	Female	Rectum	1	0-1	11-Dec-1936	70	>=70	10-Nov-2007	No	No	No	04-Oct-1582				Yes	20-Dec-07	FOLFOXIRI/ERBITUX	Yes	03-Sep-08	10-Oct-08		9.93	11.17	Moderate	T2	N1	M1	Hetero	Hetero	Homo	Homo	Homo	+ve	-ve	+ve
Patient	Yes	1052Π	Dead	Metastatic	Left	Homo	Homo	Homo	Homo	Mutant	IV	IV	04-May-2010	Male	Rectum	0	0-1	01-Jul-1946	63	<70	13-Feb-2010	Yes	No	No	04-Oct-1582				Yes	06-May-10	FOLFIRI/AVASTIN	Yes	01-Feb-11	11-Jul-13		11.77	41.47	Moderate	T4	N2	M1	Homo	Homo	Homo	Homo	Homo	+ve	-ve	+ve
Patient	Yes	1014Π	Alive	Metastatic	Left	Hetero	Hetero	Hetero	Homo	Wt	IIA	IV	01-Mar-2010	Male	Rectum	0	0-1	01-Jul-1954	55	<70	01-Aug-2009	Yes	Yes	Yes	20-Nov-2009	CRT (XELODA)	Yes	10-Feb-2010	Yes	01-Mar-10	FOLFOXIRI-ERBITUX	Yes	15-Nov-10	03-Jan-14	6.43	15.7	53.87	Low	T3	N2	M0	Homo	Homo	Hetero	Hetero	Homo	+ve	-ve	+ve
Patient	Yes	429Π	Dead	Metastatic	Left	Homo	Wt	Wt	Hetero		IV	IV	26-Jul-2004	Male	Rectum	1	0-1	01-Jul-1924	79	>=70	21-Jun-2004	No	No	No	04-Oct-1582				Yes	26-Jul-04	CPT-11/DG	Yes	20-Dec-04	13-Mar-05		6.07	8.83	Moderate			M1	Homo	Homo	Homo	Homo	Homo	+ve	+ve	+ve
Patient	Yes	1045Π	Alive	Metastatic	Left	Homo	Hetero	Hetero	Hetero	Wt	IV	IV	22-Apr-2010	Female	Rectum	2	>=2	01-Jul-1960	49	<70	09-Apr-2010		No		04-Oct-1582				Yes	26-Apr-10	LOHP	No		26-Apr-10			0.57	High	T4		M1	Homo	Homo	Homo	Homo	Homo	+ve	-ve	-ve
Patient	Yes	721Π	Dead	Metastatic	Left	Homo	Homo	Homo	Hetero		IV	IV	11-May-2007	Male	Rectum	0	0-1	01-Jul-1935	71	>=70	13-Mar-2007	No	No	No	04-Oct-1582				Yes	11-May-07	FOLFOX/ERBITUX	Yes	16-Jan-08	27-Jun-08		10.3	15.73	High	T3	N2	M1	Homo	Homo	Hetero	Hetero	Homo	+ve	+ve	+ve
Patient	Yes	859Π	Dead	Metastatic	Left	Wt	Homo	Homo	Wt	Wt	IV	IV	26-Jun-2008	Male	Rectum	0	0-1	01-Jul-1934	73	>=70	26-Apr-2008	Yes	No	No	04-Oct-1582				Yes	26-Jun-08	UFT+LOHP+ERBITUX	Yes	21-Sep-09	23-Mar-10		17.1	23.2	Moderate	T3	N1	M1	Homo	Homo	Homo	Homo	Homo	+ve	-ve	+ve
Patient	Yes	1017Π	Dead	Metastatic	Left	Homo	Homo	Homo	Homo	Mutant	IIIB	IIA-IIIC	11-Jan-2010	Male	Rectum	0	0-1	01-Jul-1920	88	>=70	31-Oct-2008	No	Yes	Yes	11-Jan-2010	5FU/LV	No		No	04-Oct-82		No		04-Feb-10			15.37	Low			M1	Homo	Homo	Homo	Homo	Homo	+ve	-ve	+ve
Patient	Yes	1122Π	Dead	Metastatic	Left	Hetero	Homo	Hetero	Hetero	Wt	IV	IV	02-Feb-2011	Female	Rectum	1	0-1	01-Jul-1929	81	>=70	25-Aug-2010	Yes	No	No	04-Oct-1582				Yes	02-Feb-11	FOLFIRI/VECTIBIX	Yes	19-Oct-11	20-Mar-12		14	19.1	Moderate	T3	N2	M1	Homo	Homo	Homo	Homo	Homo	+ve	+ve	+ve
Patient	Yes	421Π	Dead	Metastatic	Left	Homo	Hetero	Homo	Homo	Wt	IV	IV	21-Jun-2004	Male	Rectum	1	0-1	01-Jul-1920	83	>=70	09-Jul-2003	Yes	No	No	04-Oct-1582				Yes	21-Jun-04	FOLFIRI	Yes	07-Jun-05	18-Dec-06		23.3	41.93	Moderate	T3	N2	M1	Homo	Homo	Homo	Homo	Homo	+ve	-ve	+ve
Patient	Yes	767Π	Dead	Metastatic	Left	Hetero	Wt	Wt	Hetero		IV	IV	30-Oct-2007	Female	Rectum	2	>=2	01-Jul-1925	82	>=70	20-Sep-2007	No	No	No	04-Oct-1582				Yes	01-Nov-07	CETUXIMAB/LV/5FU	Yes	21-Nov-07	22-Nov-07		2.07	2.1	High	T3	N1	M1	Homo	Homo	Homo	Homo	Homo	+ve	-ve	+ve
Patient	Yes	465Π	Alive	Metastatic	Left	Hetero	Wt	Wt	Hetero		IIB	IIA-IIIC	18-Nov-2004	Male	Rectum	0	0-1	01-Jul-1947	56	<70	24-Jun-2004	Yes	Yes	Yes	18-Nov-2004	Xeloda	No		No	04-Oct-82		No		29-Jun-17			158.43	High	T3	N0	M0	Homo	Homo	Hetero	Hetero	Homo	+ve	-ve	-ve
Patient	Yes	983Π	Dead	Metastatic	Left	Hetero	Homo	Homo	Homo	Mutant	IV	IV	29-Sep-2009	Female	Rectum	0	0-1	01-Jul-1953	56	<70	17-Jul-2009	Yes	No	No	04-Oct-1582				Yes	29-Sep-09	FOLFIRI/AVASTIN	Yes	23-Jul-10	18-Jul-12		12.37	36.57	High	T3	N2	M1	Homo	Homo	Homo	Homo	Homo	+ve	+ve	+ve
Patient	Yes	1128Π	Dead	Metastatic	Left	Homo	Homo	Homo	Wt	Wt	IV	IV	28-Feb-2011	Male	Rectum	0	0-1	01-Jul-1941	69	<70	21-Jan-2011	Yes			04-Oct-1582				Yes	01-Mar-11	FOLFIRI/AVASTIN	Yes	24-May-13	17-Aug-13		28.47	31.3	High	T3	N2	M1	Homo	Homo	Homo	Homo	Homo	+ve	-ve	+ve
Patient	Yes	958Π	Alive	Metastatic	Left	Homo	Homo	Homo	Homo	Mutant	IV	IV	24-Jun-2009	Male	Rectum	1	0-1	01-Jul-1940	68	<70	18-Jun-2009	No	No	No	04-Oct-1582				Yes	07-Jul-09	XELIRI/AVASTIN	Yes	16-Mar-10	01-Feb-11		9.03	19.77	Moderate	T3	N1	M1	Homo	Homo	Homo	Homo	Homo	+ve	+ve	+ve
Patient	Yes	513Π	Dead	Metastatic	Left	Homo	Homo	Hetero	Wt	Wt	IV	IV	05-Apr-2005	Male	Rectum	0	0-1	01-Jul-1947	57	<70	09-Mar-2005	Yes	No	No	04-Oct-1582				Yes	05-Apr-05	FOLFOX/AVASTIN	Yes	30-Dec-05	14-Aug-08		9.87	41.8	High	T3	N2	M1	Homo	Homo	Homo	Homo	Homo	+ve	-ve	+ve
Patient	Yes	738Π	Dead	Metastatic	Left	Homo	Homo	Hetero	Homo	Wt	IV	IV	20-Jul-2007	Female	Rectum	0	0-1	01-Jul-1965	41	<70	05-Mar-2007	Yes	No	No	04-Oct-1582				Yes	19-Jul-07	FOLFIRI/AVASTIN	Yes	04-Oct-07	20-Aug-08		7.1	17.8	Undifferentiated	T3	N1	M1	Homo	Homo	Homo	Homo	Homo	+ve	+ve	+ve
Patient	Yes	641Π	Dead	Metastatic	Left	Homo	Homo	Hetero	Hetero		IV	IV	19-Jul-2006	Female	Rectum	1	0-1	01-Jul-1929	75	>=70	01-Sep-2004	Yes	Yes	No	04-Oct-1582				Yes	31-Jul-06	FOLFIRI/AVASTIN	No		15-Sep-06			24.8	Low	T3	N0	M1	Homo	Homo	Homo	Homo	Homo	-ve	-ve	+ve
Patient	Yes	821Π	Dead	Metastatic	Left	Homo	Homo	Homo	Homo	Wt	IIIB	IV	28-Mar-2008	Male	Rectum	1	0-1	16-May-1939	68	<70	15-Mar-2008	No	No	No	04-Oct-1582				Yes	29-Mar-08	FOLFOX+ERBITUX	Yes	15-Dec-08	12-Mar-10		9.17	24.23	Moderate	T3	N2	M1	Homo	Homo	Homo	Homo	Homo	-ve	-ve	+ve
Patient	Yes	426Π	Dead	Metastatic	Left	Homo	Wt	Homo	Hetero		IIIB	IIA-IIIC	06-Jul-2004	Male	Rectum	0	0-1	12-Aug-1937	68	<70	27-May-2006	Yes	Yes	Yes	27-Sep-2004	Mayo	Yes	30-Jun-2006	Yes	22-Jul-05	FOLFIRI/ERBITUX	Yes	07-Sep-06	26-Mar-07	1.13	3.43	10.1	High	T4	N1	M1	Homo	Homo	Homo	Homo	Homo	+ve	-ve	+ve
Patient	Yes	902Π	Dead	Metastatic	Left	Homo	Wt	Hetero	Homo	Wt	IV	IV	29-Dec-2008	Male	Rectum	0	0-1	01-Jul-1927	81	>=70	09-Dec-2008	No	No	No	04-Oct-1582				Yes	29-Dec-08	XELOX/AVASTIN	Yes	24-Mar-09	16-Feb-10		3.5	14.47	High			M1	Homo	Homo	Homo	Homo	Homo	+ve	-ve	+ve
Patient	Yes	970Π	Alive	Metastatic	Left	Homo	Homo	Hetero	Hetero	Wt	IV	IV	10-Aug-2009	Male	Rectum	0	0-1	10-Jul-1959	45	<70	13-Sep-2004	Yes	Yes	Yes	01-Oct-2004	ΧΜΘ Διαβαλκανικό	Yes	10-Aug-2009	Yes	10-Aug-09	FOLFIRI/ERBITUX	Yes	06-Oct-11	26-Apr-12	59.73	85.97	92.73	Moderate	T2	N1	M1	Homo	Homo	Homo	Homo	Homo	+ve	-ve	-ve
Patient	Yes	1051Π	Dead	Metastatic	Left	Homo	Hetero	Wt	Hetero	Wt	IV	IV	03-Oct-2012	Male	Rectum	2	>=2	01-Jul-1942	67	<70	01-Mar-2010	Yes	Yes	Yes	10-Mar-2010	xeloda	Yes	16-Aug-2011	Yes	20-Mar-12	FOLFIRI/VECTIBIX	Yes	10-Sep-12	15-Sep-13	17.77	30.8	43.13	Moderate	T3	N0	M1	Homo	Homo	Homo	Homo	Homo	+ve	-ve	-ve
Patient	Yes	1151Π	Alive	Metastatic	Left	Homo	Homo	Homo	Homo	Mutant	IV	IV	06-Jul-2011	Male	Rectum	0	0-1	04-Nov-1942	68	<70	28-Jun-2011	No	No	No	04-Oct-1582				Yes	06-Jul-11	FOLFOX/AVASTIN	Yes	09-May-12	28-Nov-12		10.53	17.3	Undifferentiated			M1	Homo	Homo	Homo	Homo	Homo	+ve	-ve	+ve
Patient	Yes	1192Π	Dead	Metastatic	Left	Wt	Wt	Wt	Homo	Wt	IV	IV	06-Dec-2011	Female	Rectum	0	0-1	01-Jul-1944	68	<70	03-Aug-2012	Yes	Yes	No	04-Oct-1582				Yes	10-Sep-12	Folfox/vectibix	No		15-Mar-16			44	High	T3	N0	M1	Homo	Homo	Hetero	Hetero	Homo	+ve	+ve	+ve
Patient	Yes	769Π	Dead	Metastatic	Left	Homo	Homo	Hetero	Hetero	Mutant	IV	IV	06-Dec-2004	Female	Rectum	1	0-1	21-Feb-1944	63	<70	18-Sep-2007	Yes	No	Yes	31-Oct-2007	LoHP/Erbitux/Uft	Yes	07-May-2009	Yes	14-May-09	FOLFIRI-AVASTIN	Yes	16-Feb-10	10-Jul-10	19.9	29.4	34.2	Moderate	T3	N2	M1	Homo	Homo	Homo	Homo	Homo	+ve	+ve	+ve
Patient	Yes	512Π	Dead	Metastatic	Left	Homo	Homo	Homo	Homo	Mutant	IV	IV	05-Apr-2005	Male	Rectum	0	0-1	01-Jul-1949	55	<70	02-Mar-2005	Yes	No	No	04-Oct-1582				Yes	05-Apr-05	FOLFOX-AVASTIN	Yes	24-Feb-06	10-Oct-07		11.97	31.73	Moderate	T4	N2	M1	Homo	Homo	Homo	Homo	Homo	+ve	-ve	+ve
Patient	Yes	757Π	Alive	Metastatic	Left	Wt	Hetero	Homo	Hetero		IV	IV	09-Oct-2007	Male	Rectum	1	0-1	01-Jul-1934	71	>=70	24-Feb-2006	Yes	Yes	No	04-Oct-1582				Yes	18-Sep-07	XELIRI/AVASTIN	Yes	23-Nov-07	12-May-09		21.23	39.1	Moderate	T4	N0	M1	Homo	Homo	Homo	Homo	Homo	+ve	+ve	+ve
Patient	Yes	802Π	Dead	Metastatic	Left	Homo	Wt	Homo	Hetero		IV	IV	24-Jan-2008	Male	Rectum	0	0-1	01-Jul-1952	55	<70	14-Jan-2008	Yes	No	No	04-Oct-1582				No	04-Oct-82		No		18-Feb-08			1.17	High			M1	Homo	Homo	Homo	Homo	Homo	+ve	-ve	+ve
Patient	Yes	515Π	Dead	Metastatic	Left	Homo	Homo	Homo	Homo	Mutant	IIIB	IV	07-Apr-2005	Male	Rectum	0	0-1	01-Jul-1949	55	<70	07-Mar-2005	Yes	No	No	04-Oct-1582				Yes	07-Apr-05	FOLFOX/AVASTIN	Yes	13-Dec-05	08-Sep-06		9.37	18.33	High	T3	N1	M1	Homo	Homo	Hetero	Hetero	Homo	+ve	-ve	+ve
Patient	Yes	695Π	Dead	Metastatic	Left	Homo	Hetero	Wt	Homo		IV	IV	01-Feb-2007	Male	Rectum	0	0-1	01-Jul-1930	74	>=70	15-Apr-2005	Yes	No	No	04-Oct-1582				Yes	01-Jun-05	CPT-11/DG	Yes	17-Jan-07	26-Nov-07		21.4	31.83	High	T3	N2	M1	Homo	Homo	Hetero	Hetero	Homo	+ve	-ve	+ve
Patient	Yes	1020Π	Dead	Metastatic	Left	Homo	Homo	Homo	Homo	Mutant	IV	IV	12-Jan-2010	Male	Rectum	1	0-1	01-Jul-1935	74	>=70	22-Dec-2009	Yes	No	No	04-Oct-1582				Yes	12-Jan-10	AVASTIN + FOLFIRI	Yes	06-Sep-11	19-Jan-13		20.77	37.47	High	T3	N1	M1	Homo	Homo	Homo	Homo	Homo	+ve	-ve	+ve
Patient	Yes	431Π	Dead	Metastatic	Left	Homo	Hetero	Homo	Homo	Mutant	IV	IV	12-Aug-2004	Male	Rectum	2	>=2	01-Jul-1927	75	>=70	27-Nov-2002	Yes	Yes	Yes	01-Apr-2003	CRT ---> ROSWELL PARK	Yes	22-Jun-2004	Yes	16-Aug-04	FOLFIRI	Yes	18-Apr-05	09-Feb-07	19.1	29.1	51.17	High	T3	N1	M1	Homo	Homo	Hetero	Hetero	Homo	-ve	+ve	+ve
Patient	Yes	1047Π	Dead	Metastatic	Left	Homo	Homo	Homo	Homo	Mutant	IV	IV	28-Apr-2010	Male	Rectum	0	0-1	01-Jul-1966	43	<70	04-Feb-2010	Yes	No	No	04-Oct-1582				Yes	28-Apr-10	FOLFOX/AVASTIN	Yes	30-Sep-10	10-Mar-12		7.93	25.5	High	T4	N1	M1	Homo	Homo	Homo	Homo	Homo	+ve	-ve	+ve
Patient	Yes	627Π	Dead	Metastatic	Left	Hetero	Homo	Homo	Hetero	Mutant	IV	IV	08-May-2006	Female	Rectum	0	0-1	01-Jul-1954	46	<70	01-Aug-2000	Yes	No	No	04-Oct-1582				Yes	08-May-06	FOLFIRI/AVASTIN	Yes	26-Apr-07	14-May-08		81.97	94.77	Low		N0	M1	Homo	Homo	Homo	Homo	Homo	-ve	-ve	-ve
Patient	Yes	1184Π	Dead	Metastatic	Left	Homo	Homo	Homo	Homo	Wt	IV	IV	20-Oct-2011	Female	Rectum	1	0-1	01-Jul-1958	53	<70	14-Oct-2011	No	Yes	Yes	02-Jan-2012	Xelox/Avastin	Yes	28-Jun-2012	Yes	04-Jul-12	Xeliri/Vectibix	Yes	11-Sep-13	07-Jan-15	8.6	23.27	39.37	High	T4	N1	M1	Homo	Homo	Hetero	Hetero	Homo	+ve	+ve	-ve
Patient	Yes	532Π	Dead	Metastatic	Left	Hetero	Homo	Hetero	Homo		IIIB	IV	25-May-2005	Male	Rectum	0	0-1	10-May-1945	59	<70	28-Jun-2004	Yes	No	No	04-Oct-1582				Yes	16-Aug-04	CPT-11/ALIMTA	Yes	12-Apr-05	13-Sep-09		9.6	63.43	Moderate	T3	N2	M1	Homo	Homo	Homo	Homo	Homo	+ve	-ve	+ve
Patient	No	1091Π	Alive	Metastatic	Left	Homo	Hetero	Hetero	Hetero	Mutant	IV	IV	22-Sep-2010	Male	Rectum	0	0-1	01-Jul-1948	59	<70	13-Apr-2008	Yes		No	04-Oct-1582				Yes	22-Sep-10	FOLFIRI/AVASTIN	No		10-Apr-19			133.8	Moderate	T3	N1	M1	Homo	Homo	Homo	Homo	Homo	+ve	+ve	+ve
Patient	Yes	1305Π	Dead	Metastatic	Left	Homo	Hetero	Homo	Homo	Wt	IV	IV	12-Jun-2013	Female	Rectum	1	0-1	01-Jul-1933	79	>=70	22-May-2013	No	No	No	04-Oct-1582				Yes	14-Jun-13	FOLFIRI/VECTIBIX	Yes	11-Sep-14	13-Apr-15		15.9	23.03	Low	T3	N1	M1	Hetero	Hetero	Hetero	Hetero	Homo	+ve	+ve	+ve
Patient	Yes	744Π	Dead	Metastatic	Left	Homo	Homo	Wt	Homo	Wt	IV	IV	13-Aug-2007	Female	Rectum	1	0-1	01-Jul-1933	72	>=70	08-Jun-2006	Yes	No	No	04-Oct-1582				Yes	25-Apr-07	XELOX/AVASTIN-->FOLFOX/AVASTIN (από D15C	Yes	23-May-08	30-Apr-09		23.83	35.23	High	T3	N2	M1	Homo	Homo	Homo	Homo	Homo	+ve	+ve	+ve
Patient	Yes	854Π	Dead	Metastatic	Left	Homo	Hetero	Hetero	Hetero	Mutant	IV	IV	07-Jul-2008	Female	Rectum	0	0-1	01-Jul-1941	66	<70	06-May-2008	No	Yes	No	04-Oct-1582				Yes	19-Jun-08	FOLFOXIRI/ERBITUX ----> FOLFOX/AVASTIN	Yes	11-Feb-09	24-Mar-10		9.37	22.9	Moderate	T3		M1	Homo	Homo	Homo	Homo	Homo	+ve	-ve	+ve
Patient	Yes	1106Π	Dead	Metastatic	Left	Homo	Homo	Homo	Homo	Wt	IV	IV	22-Nov-2010	Female	Rectum	0	0-1	01-Jul-1963	44	<70	01-Jul-2007	Yes	No	Yes	01-Aug-2007	xelox	Yes	09-Nov-2010	Yes	01-Feb-11	FOLFIRI-AVASTIN	Yes	16-Nov-11	28-Apr-15	40.9	53.3	95.27	High	T4	N2	M1	Homo	Homo	Homo	Homo	Homo	+ve	+ve	-ve
Patient	Yes	481Π	Alive	Metastatic	Left	Wt	Homo	Hetero	Hetero		IIIB	IIA-IIIC	24-Jan-2005	Male	Rectum	0	0-1	01-Jul-1944	60	<70	23-Nov-2004	Yes	No	Yes	04-Oct-1582		No	04-Oct-1582	No	04-Oct-82		No		03-Dec-12			97.73	Moderate	T3	N1	M0	Homo	Homo	Homo	Homo	Homo	+ve	-ve	+ve
Patient	Yes	1117Π	Alive	Metastatic	Left	Homo	Homo	Hetero	Hetero	Wt	IV	IV	17-Jan-2011	Female	Rectum	1	0-1	01-Jul-1944	66	<70	14-Dec-2010	Yes	No	No	04-Oct-1582			04-Oct-1582	Yes	02-Feb-11	FOLFIRI/ AVASTIN	Yes	20-Sep-12	12-Jun-13		21.53	30.37	Moderate	T3	N1	M1	Hetero	Hetero	Homo	Homo	Homo	-ve	-ve	+ve
Patient	Yes	1002Π	Dead	Metastatic	Left	Homo	Homo	Homo	Homo	Wt	IV	IV	19-Nov-2009	Male	Rectum	2	>=2	01-Jul-1948	61	<70	26-Oct-2009	No	No	No	04-Oct-1582			04-Oct-1582	Yes	11-Dec-09	DG-ERBITU	Yes	31-Dec-09	31-Dec-09		2.2	2.2	High	T3	N2	M1	Homo	Homo	Hetero	Hetero	Homo	+ve	-ve	+ve
Patient	Yes	1144Π	Dead	Metastatic	Left	Homo	Hetero	Homo	Homo	Wt	IV	IV	26-May-2011	Female	Colon/Sigmoid	3	>=2	01-Jul-1968	42	<70	29-Apr-2011	No	No	No	04-Oct-1582				Yes	26-May-11	FOLFIRI+ VECTIBIX (XΩΡΙΣ VECTIBIX Ο D1C1	Yes	07-Sep-11	07-Sep-11		4.37	4.37	Undifferentiated			M1	Homo	Homo	Homo	Homo	Homo	+ve	-ve	+ve
Patient	Yes	578Π	Dead	Metastatic	Left	Homo	Homo	Homo	Homo		IIB	IV	17-Oct-2005	Male	Colon/Sigmoid	0	0-1	21-Dec-1940	59	<70	12-Jun-2000	Yes	No	Yes	15-Jun-2000	5FU/LV	Yes	21-Jun-2002	Yes	21-Jun-02	folfox4	Yes	03-Mar-03	08-Nov-05	24.63	33.13	65.83	Moderate	T3	N1	M1	Homo	Homo	Hetero	Hetero	Homo	+ve	+ve	+ve
Patient	No	1109Π	Dead	Metastatic	Left	Homo	Homo	Homo	Homo	Mutant	IV	IV	29-Nov-2010	Male	Colon/Sigmoid	0	0-1	01-Jul-1934				Yes	Yes	Yes	28-Feb-2010	FLOX	Yes	15-Nov-2010	Yes	20-Nov-10	FOLFIRI/AVASTIN	Yes	09-Feb-12	05-Dec-14				Moderate	0	N2	M1	Homo	Homo	Homo	Homo	Homo	+ve	-ve	+ve
Patient	Yes	1114Π	Alive	Metastatic	Left	Homo	Homo	Homo	Homo	Mutant	IV	IV	27-Dec-2010	Female	Colon/Sigmoid	0	0-1	01-Jul-1940	70	>=70	07-Dec-2010	Yes	No	No	04-Oct-1582				Yes	27-Dec-10	AVASTIN + FOLFIRI	Yes	02-Feb-15	06-Mar-19		50.6	100.37	Moderate	T2	N2	M1	Homo	Homo	Homo	Homo	Homo	+ve	-ve	-ve
Patient	No	1242Π	Dead	Metastatic	Left	Homo	Wt	Homo	Homo	Wt	IV	IV	01-Aug-2012	Male	Colon/Sigmoid	1	0-1	01-Jul-1924				Yes		No	04-Oct-1582				Yes	01-Aug-12	FOLFIRI/VECTIBIX	Yes	08-Oct-12	01-Jan-13				High	T3	N1	M1	Hetero	Hetero	Homo	Homo	Homo	+ve	-ve	+ve
Patient	Yes	935Π	Dead	Metastatic	Left	Homo	Homo	Homo	Homo	Mutant	IV	IV	26-Mar-2009	Female	Colon/Sigmoid	0	0-1	01-Jul-1930	78	>=70	22-Sep-2008	Yes	Yes	Yes	26-Mar-2009	XELODA	Yes	03-Jun-2009	Yes	11-Jun-09	XELOX/AVASTIN	Yes	28-Apr-10	28-Apr-10	8.47	19.43	19.43	High	T4	N1	M1	Homo	Homo	Homo	Homo	Homo	+ve	-ve	+ve
Patient	Yes	521Π	Alive	Metastatic	Left	Homo	Hetero	Homo	Homo	Wt	IV	IV	28-Apr-2005	Female	Colon/Sigmoid	1	0-1	01-Jul-1956	48	<70	08-Mar-2005	No	No	No	04-Oct-1582				Yes	28-Apr-05	FOLFOX/AVASTIN	No		04-May-17			148	High	T3	N0	M1	Hetero	Hetero	Homo	Homo	Homo	+ve	-ve	+ve
Patient	Yes	479Π	Dead	Metastatic	Left	Homo	Hetero	Wt	Homo	Wt	IIIB	IV	20-Jan-2005	Male	Colon/Sigmoid	0	0-1	01-Jul-1934	70	>=70	18-Dec-2004	Yes	No	No	04-Oct-1582				Yes	20-Jan-05	FOLFOX/AVASTIN	Yes	12-Jan-06	20-Mar-08		13	39.6	High	T3	N2	M1	Homo	Homo	Homo	Homo	Homo	+ve	-ve	+ve
Patient	Yes	1267Π	Dead	Metastatic	Left	Hetero	Homo	Hetero	Homo	Wt	IV	IV	14-Nov-2012	Male	Colon/Sigmoid	1	0-1	01-Jul-1940	72	>=70	14-Sep-2012	No	No	No	04-Oct-1582				Yes	14-Nov-12	FOLFIRI/VECTIBIX	Yes	03-Sep-13	06-Sep-15		11.8	36.23	Moderate	T3	N1	M1	Hetero	Hetero	Hetero	Hetero	Homo	+ve	+ve	+ve
Patient	Yes	516Π	Dead	Metastatic	Left	Hetero	Wt	Hetero	Hetero	Wt	IV	IV	08-Apr-2005	Female	Colon/Sigmoid	0	0-1	01-Jul-1953	47	<70	28-Jan-2001	Yes	No	No	04-Oct-1582				Yes	08-Apr-05	FOLFOX/AVASTIN	Yes	23-Jan-06	29-Nov-08		60.7	95.4	High	T3	N0	M1	Homo	Homo	Homo	Homo	Homo	+ve	-ve	+ve
Patient	Yes	796Π	Dead	Metastatic	Left	Homo	Hetero	Homo	Wt	Wt	IIIB	IV	08-Jan-2008	Male	Colon/Sigmoid	1	0-1	01-Jul-1934	71	>=70	09-Jan-2006	Yes	Yes	No	04-Oct-1582				Yes	30-Jan-08	AVASTIN+XELOX	Yes	01-Dec-08	01-Jun-09		35.23	41.3	Moderate	T3	N1	M1	Homo	Homo	Hetero	Hetero	Homo	+ve	-ve	+ve
Patient	No	758Π	Alive	Metastatic	Left	Homo	Homo	Homo	Homo	Mutant	IV	IV	15-Oct-2007	Male	Colon/Sigmoid	0	0-1	01-Jul-1931				Yes	Yes	Yes	15-Oct-2007	UFOX/ERBITUX	Yes	12-Sep-2012	Yes	09-Oct-12	XELOX/AVASTIN	Yes	04-Sep-13	15-Jan-14				Moderate			M1	Homo	Homo	Homo	Homo	Homo	+ve	-ve	+ve
Patient	Yes	1160Π	Dead	Metastatic	Left	Homo	Homo	Wt	Hetero	Wt	IV	IV	11-Aug-2011	Male	Colon/Sigmoid	1	0-1	01-Jul-1935	76	>=70	26-Jul-2011	No	No	No	04-Oct-1582				Yes	11-Aug-11	FOLFIRI/VECTIBIX	Yes	23-Apr-12	01-Jun-12		9.07	10.37	Moderate	T3	N2	M1	Hetero	Hetero	Homo	Homo	Homo	+ve	-ve	+ve
Patient	Yes	1163Π	Dead	Metastatic	Left	Hetero	Homo	Homo	Wt	Wt	IIIC	IV	19-Aug-2011	Male	Colon/Sigmoid	0	0-1	01-Jul-1991	20	<70	19-Jul-2011	Yes	Yes	Yes	19-Aug-2011	5FU/LV	Yes	08-Nov-2011	Yes	14-Nov-11	FOLFIRI/VECTIBIX	Yes	06-Dec-11	31-Dec-11	3.73	4.67	5.5	High	T4	N2	M0	Homo	Homo	Homo	Homo	Homo	-ve	-ve	-ve
Patient	Yes	517Π	Alive	Metastatic	Left	Wt	Hetero	Hetero	Hetero	Wt	IV	IV	12-Apr-2005	Male	Colon/Sigmoid	0	0-1	01-Jul-1949	53	<70	13-Feb-2003	Yes	Yes	Yes	13-Mar-2003	IFL	Yes	30-Mar-2005	Yes	12-Apr-05	FOLFOX/AVASTIN	Yes	16-Apr-06	31-Oct-17	25.87	38.6	179.13	High	T2	N1	M1	Hetero	Hetero	Homo	Homo	Homo	-ve	-ve	+ve
Patient	Yes	362Π	Dead	Metastatic	Left	Homo	Homo	Wt	Homo	Wt	IV	IV	29-Sep-2003	Male	Colon/Sigmoid	0	0-1	01-Jul-1951	52	<70	19-Aug-2003	Yes	Yes	Yes	29-Sep-2003	Xelox	Yes	24-Jan-2006	Yes	26-Jan-06	XELIRI/AVASTIN	Yes	18-Oct-06	29-Nov-09	29.63	38.53	76.47	High	T3	N2	M1	Hetero	Hetero	Homo	Homo	Homo	+ve	-ve	+ve
Patient	Yes	745Π	Dead	Metastatic	Left	Homo	Hetero	Hetero	Hetero		IV	IV	14-Aug-2007	Female	Colon/Sigmoid	0	0-1	24-Feb-1950	56	<70	07-Apr-2006	No	No	No	04-Oct-1582				Yes	14-Aug-07	FOLFOXIRI/ERBITUX	Yes	04-Dec-07	02-Apr-08		20.2	24.2	Moderate			M1	Homo	Homo	Hetero	Hetero	Homo	+ve	-ve	+ve
Patient	Yes	1056Π	Alive	Metastatic	Left	Wt	Hetero	Hetero	Hetero	Wt	IV	IV	25-May-2010	Male	Colon/Sigmoid	1	0-1	01-Jul-1945	63	<70	28-Jul-2008	Yes	No	No	04-Oct-1582				Yes	25-May-10	FOLFOXIRI-ERBITUX	Yes	20-Oct-11	06-Aug-12		39.3	49	Low	T4	N0	M1	Homo	Homo	Homo	Homo	Homo	+ve	-ve	+ve
Patient	Yes	1115Π	Alive	Metastatic	Left	Hetero	Homo	Homo	Hetero		IV	IV	29-Dec-2010	Male	Colon/Sigmoid	0	0-1	01-Jul-1946	64	<70	01-Nov-2010	Yes	No	Yes	29-Dec-2010	XELODA	No		No	04-Oct-82		No		16-Oct-18			96.87	High	T3	N0	M0	Homo	Homo	Homo	Homo	Homo	+ve	+ve	+ve
Patient	Yes	620Π	Dead	Metastatic	Left	Homo	Hetero	Wt	Homo	Wt	IV	IV	24-Apr-2006	Male	Colon/Sigmoid	1	0-1	01-Jul-1953	53	<70	13-Oct-2006	Yes	No	No	04-Oct-1582				Yes	08-Mar-06	AIO/EBITUX-->FOLFOX/ERBITUX	Yes	22-Nov-06	24-Jul-09		1.33	33.83	High	T3	N1	M1	Hetero	Hetero	Homo	Homo	Homo	+ve	-ve	+ve
Patient	Yes	630Π	Dead	Metastatic	Left	Wt	Hetero	Homo	Homo	Wt	IV	IV	02-Jun-2006	Female	Colon/Sigmoid	1	0-1	01-Jul-1962	43	<70	26-Apr-2006	Yes	No	No	04-Oct-1582				Yes	05-May-06	FOLFOX/ERBITUX	Yes	25-Jan-07	25-May-08		9.13	25.33	High	T3	N1	M1	Homo	Homo	Homo	Homo	Homo	+ve	-ve	+ve
Patient	Yes	1143Π	Dead	Metastatic	Left	Homo	Homo	Wt	Hetero	Wt	IV	IV	16-May-2011	Male	Colon/Sigmoid	0	0-1	01-Jul-1939	71	>=70	28-Mar-2011	Yes	No	No	04-Oct-1582				Yes	16-May-11	FOLFIRI/AVASTIN	Yes	20-Feb-12	17-Apr-14		10.97	37.2	High	T3	N2	M1	Homo	Homo	Homo	Homo	Homo	+ve	-ve	+ve
Patient	Yes	495Π	Dead	Metastatic	Left	Homo	Hetero	Homo	Hetero	Wt	IIIB	IIA-IIIC	17-May-2005	Female	Colon/Sigmoid	0	0-1	01-Jul-1948	54	<70	01-Mar-2003	Yes	Yes	Yes	01-Apr-2003	CPT-11+5-FU+LV	Yes	24-Mar-2004	Yes	11-May-04	XELOX	Yes	18-Jan-05	01-Apr-07	12.97	22.97	49.73	High	T3	N2	M1	Homo	Homo	Homo	Homo	Homo	+ve	-ve	-ve
Patient	Yes	793Π	Dead	Metastatic	Left	Hetero	Homo	Homo	Hetero	Wt	IV	IV	27-Dec-2007	Male	Colon/Sigmoid	0	0-1	01-Jul-1943	64	<70	18-Dec-2007	No	No	No	04-Oct-1582				Yes	27-Dec-07	FOLFOXIRI/ERBITUX	Yes	20-Nov-08	17-Dec-09		11.27	24.33	Moderate			M1	Homo	Homo	Homo	Homo	Homo	+ve	-ve	-ve
Patient	Yes	971Π	Dead	Metastatic	Left	Homo	Homo	Homo	Homo	Mutant	IV	IV	19-Aug-2009	Male	Colon/Sigmoid	1	0-1	01-Jul-1944	64	<70	01-Jun-2009	Yes	No	No	04-Oct-1582				Yes	19-Aug-09	FOLFOX	Yes	29-Oct-09	29-Nov-09		5	6.03	High	T3	N2	M1	Homo	Homo	Homo	Homo	Homo	+ve	+ve	+ve
Patient	Yes	812Π	Alive	Metastatic	Left	Homo	Wt	Wt	Wt	Wt	IIIB	IV	26-Feb-2008	Male	Colon/Sigmoid	1	0-1	01-Jul-1934	71	>=70	05-Mar-2006	Yes	No	Yes	19-Oct-2006	LOHP+ XELODA	Yes	03-Jan-2008	Yes	07-Mar-08	UFT/LOHP/ERBITUX	Yes	06-Oct-08	27-May-09	22.3	31.53	39.3	Moderate	T4	N0	M0	Homo	Homo	Homo	Homo	Homo	+ve	-ve	+ve
Patient	Yes	722Π	Dead	Metastatic	Left	Hetero	Hetero	Homo	Homo	Wt	IIIB	IV	11-May-2007	Male	Colon/Sigmoid	0	0-1	01-Jul-1948	58	<70	16-Mar-2007	Yes	No		04-Oct-1582				Yes	11-May-07	FOLFIRI/ERBITUX	Yes	25-Sep-08	04-Jun-09		18.63	27.03	High	T3	N1	M1	Homo	Homo	Hetero	Hetero	Homo	+ve	+ve	+ve
Patient	Yes	845Π	Dead	Metastatic	Left	Hetero	Homo	Homo	Hetero	Wt	IV	IV	30-May-2008	Male	Colon/Sigmoid	0	0-1	01-Jul-1950	57	<70	22-Apr-2008	Yes	No	No	04-Oct-1582				Yes	30-May-08	FOLFOXIRI/ERBITUX	Yes	26-Aug-08	21-Sep-08		4.2	5.07	High	T3	N2	M1	Homo	Homo	Homo	Homo	Homo	+ve	+ve	+ve
Patient	Yes	987Π	Dead	Metastatic	Left	Hetero	Homo	Homo	Homo	Mutant	IV	IV	01-Oct-2009	Male	Colon/Sigmoid	1	0-1	01-Jul-1943	66	<70	14-Sep-2009	Yes	No	No	04-Oct-1582				Yes	02-Oct-09	FOLFOX/AVASTIN	Yes	21-Dec-09	21-Dec-09		3.27	3.27	High	T3	N2	M1	Homo	Homo	Hetero	Hetero	Homo	+ve	+ve	+ve
Patient	Yes	1176Π	Dead	Metastatic	Left	Homo	Homo	Homo	Homo	Mutant	IV	IV	16-Sep-2011	Male	Colon/Sigmoid	1	0-1	01-Jul-1977	34	<70	15-Jul-2011	Yes	No	No	04-Oct-1582				Yes	18-Sep-11	FOLFOX	Yes	17-Oct-11	17-Oct-11		3.13	3.13	Undifferentiated			M1	Homo	Homo	Homo	Homo	Homo	+ve	+ve	+ve
Patient	Yes	1068Π	Alive	Metastatic	Left	Homo	Homo	Homo	Homo	Mutant	IV	IV	05-Jul-2010	Male	Colon/Sigmoid	1	0-1	01-Jul-1936	73	>=70	01-Jun-2010	No	No	No	04-Oct-1582				Yes	05-Jul-10	FOLFIRI	Yes	29-Dec-10	31-Dec-10		7.03	7.1	Moderate	T4		M1	Homo	Homo	Homo	Homo	Homo	+ve	+ve	+ve
Patient	Yes	1086Π	Dead	Metastatic	Left	Homo	Homo	Homo	Homo	Mutant	IV	IV	30-Aug-2010	Male	Colon/Sigmoid	0	0-1	01-Jul-1937	73	>=70	04-Aug-2010	Yes	No	No	04-Oct-1582				Yes	30-Aug-10	FOLFIRI/AVASTIN	Yes	16-Mar-11	03-Apr-12		7.47	20.27	High	T4	N1	M1	Homo	Homo	Homo	Homo	Homo	+ve	-ve	+ve
Patient	Yes	466Π	Dead	Metastatic	Left	Hetero	Homo	Homo	Homo	Wt	IIIB	IIA-IIIC	19-Nov-2004	Male	Colon/Sigmoid	1	0-1	01-Jul-1939	61	<70	07-Jun-2001	Yes	No	No	04-Oct-1582				Yes	18-Jul-01	LOHP+CPT-11+DG	Yes	24-Jun-03	04-Mar-07		24.9	69.87	Moderate	T3	N1	M1	Homo	Homo	Hetero	Hetero	Homo	+ve	-ve	+ve
Patient	Yes	753Π	Dead	Metastatic	Left	Hetero	Wt	Homo	Wt	Wt	IV	IV	28-Sep-2007	Female	Colon/Sigmoid	1	0-1	01-Jul-1942	65	<70	06-Jul-2007	Yes	No	No	04-Oct-1582				Yes	27-Sep-07	FOLFOX/ERBITUX	Yes	12-May-08	13-Jul-10		10.37	36.77	High	T3	N0	M1	Homo	Homo	Homo	Homo	Homo	+ve	+ve	+ve
Patient	Yes	1053Π	Dead	Metastatic	Left	Homo	Hetero	Homo	Homo	Wt	IV	IV	10-May-2010	Male	Colon/Sigmoid	1	0-1	01-Jul-1933	77	>=70	01-Apr-2010	Yes	No	No	04-Oct-1582				Yes	10-May-10	5-FU + CPT-11 + LV,Q2W + VECTIBIX	Yes	02-Aug-10	12-Oct-10		4.1	6.47	High	T3	N2	M1	Hetero	Hetero	Homo	Homo	Homo	+ve	-ve	+ve
Patient	Yes	898Π	Alive	Metastatic	Left	Wt	Hetero	Hetero	Hetero	Mutant	IV	IV	19-Dec-2008	Female	Colon/Sigmoid	0	0-1	01-Jul-1951	57	<70	09-Sep-2008	Yes	No	No	04-Oct-1582				Yes	19-Dec-08	FOLFIRI-AVASTIN	Yes	06-May-09	19-Dec-13		7.97	64.23	Low	T3	N1	M1	Homo	Homo	Homo	Homo	Homo	+ve	+ve	+ve
Patient	Yes	993Π	Dead	Metastatic	Left	Homo	Homo	Homo	Homo	Mutant	IV	IV	26-Oct-2009	Male	Colon/Sigmoid	0	0-1	01-Jul-1949	56	<70	05-Jul-2005	Yes	Yes	Yes	29-Aug-2005	XELODA	Yes	29-Sep-2009	Yes	26-Oct-09	FOLFIRI/AVASTIN	Yes	20-Jul-10	21-Oct-11	51.57	61.37	76.63	Moderate	T4	N0	M1	Homo	Homo	Homo	Homo	Homo	+ve	+ve	+ve
Patient	Yes	511Π	Dead	Metastatic	Left	Homo	Homo	Hetero	Hetero	Mutant	IIIB	IV	04-Apr-2005	Male	Colon/Sigmoid	0	0-1	17-Jul-1949	55	<70	23-Feb-2005	Yes	No	No	04-Oct-1582				Yes	04-Apr-05	FOLFOX/AVASTIN	Yes	24-Oct-05	16-Nov-08		8.1	45.4	High	T3	N2	M1	Homo	Homo	Homo	Homo	Homo	+ve	-ve	+ve
Patient	Yes	1016Π	Dead	Metastatic	Left	Hetero	Hetero	Hetero	Hetero	Wt	IV	IV	26-Jan-2010	Male	Colon/Sigmoid	1	0-1	01-Jul-1943	66	<70	25-Nov-2009	Yes	No	No	04-Oct-1582				Yes	26-Jan-10	FOLFOX-ERBITUX	Yes	14-Mar-10	14-Mar-10		3.63	3.63	High	T3	N1	M1	Homo	Homo	Hetero	Hetero	Homo	-ve	-ve	-ve
Patient	Yes	724Π	Dead	Metastatic	Left	Hetero	Hetero	Homo	Homo	Mutant	IV	IV	18-May-2007	Female	Colon/Sigmoid	1	0-1	01-Jul-1945	59	<70	09-Dec-2004	Yes	Yes	Yes	15-Jan-2005	XELODA	Yes	29-Dec-2006	Yes	18-May-07	FOLFIRI/AVASTIN	Yes	13-Aug-07	24-Dec-07	25	32.57	37	Moderate	T1	N1	M1	Homo	Homo	Hetero	Hetero	Homo	+ve	+ve	+ve
Patient	Yes	743Π	Dead	Metastatic	Left	Hetero	Homo	Homo	Hetero	Wt	IV	IV	13-Aug-2007	Male	Colon/Sigmoid	1	0-1	01-Jul-1932	74	>=70	30-May-2007	Yes	No	No	04-Oct-1582				Yes	14-Aug-07	FOLFOX	Yes	29-Feb-08	28-Apr-08		9.17	11.13	High		N2	M1	Homo	Homo	Hetero	Hetero	Homo	+ve	+ve	+ve
Patient	Yes	720Π	Dead	Metastatic	Left	Homo	Homo	Hetero	Wt	Wt	IV	IV	11-May-2007	Male	Colon/Sigmoid	1	0-1	01-Jul-1938	68	<70	03-May-2007	Yes	No	No	04-Oct-1582				Yes	11-May-07	XELOX/ERBITUX	Yes	10-Sep-07	20-Jun-09		4.33	25.97	Moderate	T3	N2	M1	Homo	Homo	Homo	Homo	Homo	+ve	-ve	+ve
Patient	Yes	1126Π	Dead	Metastatic	Left	Homo	Homo	Homo	Homo	Mutant	IIB	IV	21-Feb-2011	Male	Colon/Sigmoid	1	0-1	01-Jul-1932	76	>=70	04-Mar-2009	Yes	No	No	04-Oct-1582				Yes	21-Feb-11	FOLFIRI/AVASTIN	Yes	12-Feb-12	12-Feb-12		35.83	35.83	Moderate	T2	N0	M1	Homo	Homo	Homo	Homo	Homo	+ve	+ve	+ve
Patient	Yes	478Π	Dead	Metastatic	Left	Hetero	Homo	Wt	Hetero	Mutant	IV	IV	19-Jan-2005	Male	Colon/Sigmoid	0	0-1	01-Jul-1969	34	<70	03-Nov-2003	Yes	No	No	04-Oct-1582				Yes	01-Jan-04	CPT-11+5-FU+LV/LOHP+5-FU+LV	Yes	05-Jan-05	13-Jul-07		14.3	44.93	Moderate	T3	N2	M1	Homo	Homo	Homo	Homo	Homo	+ve	-ve	+ve
Patient	Yes	1183Π	Dead	Metastatic	Left	Homo	Homo	Homo	Homo	Mutant	IV	IV	19-Oct-2011	Male	Colon/Sigmoid	0	0-1	01-Jul-1950	61	<70	13-Sep-2011	No	No	No	04-Oct-1582				Yes	19-Oct-11	FOLFOX	Yes	12-Feb-13	12-Nov-14		17.27	38.53	High	T2	N0	M1	Homo	Homo	Homo	Homo	Homo	+ve	-ve	+ve
Patient	Yes	818Π	Dead	Metastatic	Left	Homo	Homo	Hetero	Homo	Mutant	IV	IV	04-Mar-2008	Female	Colon/Sigmoid	1	0-1	08-Apr-1956	51	<70	25-Jan-2008	No	No	No	04-Oct-1582				Yes	03-Mar-08	FOLFOX/AVASTIN	Yes	30-Jul-08	06-Mar-09		6.23	13.53	High			M1	Homo	Homo	Homo	Homo	Homo	+ve	-ve	+ve
Patient	Yes	800Π	Dead	Metastatic	Left	Homo	Wt	Wt	Hetero	Wt	IV	IV	23-Jan-2008	Female	Colon/Sigmoid	0	0-1	01-Jul-1938	69	<70	26-Nov-2007	Yes	No	No	04-Oct-1582				Yes	23-Jan-08	Folfoxiri/Erbitux	No		04-May-13			66.2	High	T3	N0	M1	Homo	Homo	Hetero	Hetero	Homo	+ve	-ve	+ve
Patient	Yes	897Π	Dead	Metastatic	Left	Homo	Homo	Homo	Homo	Mutant	IIB	IIA-IIIC	19-Dec-2008	Male	Colon/Sigmoid	1	0-1	01-Jul-1941	67	<70	06-Oct-2008	Yes	No	No	04-Oct-1582				Yes	02-Jan-09	FOLFIRI-AVASTIN	Yes	01-Apr-09	03-Dec-09		5.9	14.1	Moderate	T4	N0	M1	Homo	Homo	Homo	Homo	Homo	+ve	-ve	+ve
Patient	Yes	536Π	Alive	Metastatic	Left	Homo	Hetero	Homo	Homo		IV	IV	10-Jun-2005	Male	Colon/Sigmoid	0	0-1	01-Jul-1931	73	>=70	30-May-2005	Yes	No	No	04-Oct-1582				Yes	09-Jun-05	FOLFOX/AVASTIN	No		18-Oct-17			150.8	Moderate	T3	N1	M1	Homo	Homo	Homo	Homo	Homo	-ve	-ve	-ve
Patient	Yes	1149Π	Dead	Metastatic	Left	Homo	Homo	Homo	Homo	Mutant	IV	IV	23-Jun-2011	Female	Colon/Sigmoid	2	>=2	01-Jul-1943	67	<70	11-Apr-2011	No	No	No	04-Oct-1582				Yes	23-Jun-11	FOLFOX/AVASTIN	Yes	16-Dec-11	16-Dec-11		8.3	8.3	High			M1	Homo	Homo	Homo	Homo	Homo	+ve	-ve	+ve
Patient	Yes	1313Π	Dead	Metastatic	Left	Homo	Homo	Homo	Homo	Wt	IV	IV	15-Jul-2013	Male	Colon/Sigmoid	1	0-1	01-Jul-1945	67	<70	13-Jun-2013	Yes	No	No	04-Oct-1582				Yes	29-Jul-13	FOLFIRI/AVASTIN	Yes	09-Jan-14	18-Feb-14		7	8.33	High	T3	N2	M1	Homo	Homo	Hetero	Hetero	Homo	+ve	+ve	-ve
Patient	Yes	1059Π	Dead	Metastatic	Left	Homo	Homo	Homo	Homo	Mutant	IV	IV	11-Jun-2010	Male	Colon/Sigmoid	2	>=2	01-Jul-1937	69	<70	14-Mar-2007	No	No	No	04-Oct-1582				Yes	13-Jun-10	FOLFIRI	Yes	25-Jan-11	01-May-12		47.1	62.5	Moderate	T3	N0	M1	Homo	Homo	Homo	Homo	Homo	-ve	-ve	+ve
Patient	Yes	1191Π	Alive	Metastatic	Left	Homo	Homo	Hetero	Wt	Wt	IV	IV	05-Dec-2011	Male	Colon/Sigmoid	0	0-1	01-Jul-1942	69	<70	03-Oct-2011	Yes	No	No	04-Oct-1582				Yes	05-Dec-11	FOLFIRI/AVASTIN	Yes	25-Feb-13	29-Aug-18		17.03	84.07	High	T3	N2	M1	Hetero	Hetero	Hetero	Hetero	Homo	+ve	-ve	-ve
Patient	Yes	530Π	Dead	Metastatic	Left	Wt	Homo	Hetero	Hetero	Wt	IV	IV	23-Aug-2005	Male	Colon/Sigmoid	1	0-1	01-Jul-1955	50	<70	10-Oct-2005	Yes	No	No	04-Oct-1582				Yes	23-May-05	FOLFOX/AVASTIN	Yes	20-Jun-06	29-Jan-13		8.43	88.93	High	T3	N0	M1	Homo	Homo	Homo	Homo	Homo	+ve	-ve	+ve
Patient	Yes	1005Π	Dead	Metastatic	Left	Homo	Homo	Homo	Homo	Mutant	IV	IV	01-Dec-2009	Male	Colon/Sigmoid	1	0-1	01-Jul-1953	56	<70	19-Nov-2009	No	No	No	04-Oct-1582				Yes	30-Nov-09	FOLFOX	Yes	23-Jan-10	22-Jan-10		2.17	2.13	Moderate			M1	Homo	Homo	Homo	Homo	Homo	+ve	-ve	+ve
Patient	Yes	1093Π	Dead	Metastatic	Left	Homo	Homo	Hetero	Hetero	Wt	IV	IV	18-Dec-2012	Male	Colon/Sigmoid	0	0-1	01-Jul-1940	69	<70	23-Jun-2010	Yes	Yes	Yes	27-Sep-2010	Folfox	Yes	14-Nov-2012	Yes	18-Dec-12	FOLFIRI + VECTIBIX	Yes	31-Mar-13	31-Mar-13	29.17	33.73	33.73	Moderate	T3	N1	M1	Homo	Homo	Homo	Homo	Homo	+ve	-ve	+ve
Patient	Yes	1035Π	Dead	Metastatic	Left	Homo	Homo	Hetero	Wt	Wt	IV	IV	23-Mar-2010	Male	Colon/Sigmoid	0	0-1	01-Jul-1956	53	<70	05-Feb-2010	Yes	No	No	04-Oct-1582				Yes	23-Mar-10	FOLFOXIRI-ERBITUX	Yes	22-Jul-10	19-Jan-12		5.57	23.77	High	T3	N2	M1	Homo	Homo	Homo	Homo	Homo	+ve	-ve	-ve
Patient	No	414Π	Dead	Metastatic	Left	Homo	Homo	Homo	Hetero	Wt	IV	IV	17-Apr-2004	Female	Colon/Sigmoid	0	0-1	01-Jul-1931	72	>=70	09-Mar-2004	Yes		No	04-Oct-1582				Yes	17-May-04	CPT/ALIMTA	Yes	17-Feb-05	04-Apr-12		11.5	98.27	Moderate		N1	M1	Homo	Homo	Homo	Homo	Homo	+ve	-ve	+ve
Patient	Yes	1162Π	Alive	Metastatic	Left	Hetero	Wt	Homo	Wt	Mutant	IV	IV	09-Jan-2013	Female	Colon/Sigmoid	0	0-1	01-Jul-1960	51	<70	06-Jul-2011	Yes	No	No	12-Aug-2011	XELOX		31-Oct-2012	Yes	17-Jan-13	FOLFIRI/VECTIBIX	Yes	03-Apr-15	09-May-16	16.1	45.57	58.97	Moderate	T4	N1	M0	Homo	Homo	Hetero	Hetero	Homo	+ve	-ve	+ve
Patient	No	795Π	Alive	Metastatic	Left	Homo	Homo	Wt	Hetero	Wt	IV	IV	07-Jan-2008	Female	Colon/Sigmoid	0	0-1	01-Jul-1967				Yes		No	04-Oct-1582				Yes	07-Jan-08	XELOX/AVASTIN	Yes	17-Apr-08	16-Oct-09				Moderate	0	N2	M1	Homo	Homo	Hetero	Hetero	Homo	+ve	-ve	-ve
Patient	Yes	494Π	Dead	Metastatic	Left	Wt	Wt	Homo	Hetero	Mutant	IV	IV	15-Feb-2005	Male	Colon/Sigmoid	0	0-1	07-Mar-1933	71	>=70	07-Jan-2005	Yes	No	No	04-Oct-1582				Yes	18-Feb-05	FOLFOX/AVASTIN	Yes	16-Jul-09	17-Jun-11		55.03	78.4	High	T3	N2	M1	Homo	Homo	Homo	Homo	Homo	+ve	-ve	+ve
Patient	Yes	1132Π	Dead	Metastatic	Left	Homo	Homo	Homo	Homo	Mutant	IIB	IV	26-Nov-2012	Male	Colon/Sigmoid	1	0-1	01-Jul-1938	72	>=70	24-Nov-2010	Yes	Yes	Yes	17-Mar-2011	XELOX	Yes	19-Jul-2011	Yes	26-Nov-12	FOLFIRI/AVASTIN	Yes	12-Apr-13	01-Nov-13	7.9	29	35.77	High	T3	N0	M1	Homo	Homo	Hetero	Hetero	Homo	+ve	+ve	+ve
Patient	Yes	1181Π	Dead	Metastatic	Left	Hetero	Hetero	Homo	Hetero	Wt	IV	IV	06-Oct-2011	Female	Colon/Sigmoid	1	0-1	01-Jul-1953	58	<70	16-Aug-2011	No	No	No	04-Oct-1582				Yes	06-Oct-11	FOLFOX + VECTIBIX	Yes	21-Jan-12	02-Mar-12		5.27	6.63	Moderate	T2	N1	M1	Homo	Homo	Hetero	Hetero	Homo	+ve	+ve	+ve
Patient	Yes	523Π	Dead	Metastatic	Left	Hetero	Hetero	Wt	Homo	Mutant	IV	IV	09-May-2005	Female	Colon/Sigmoid	0	0-1	01-Jul-1951	52	<70	22-Jul-2003	Yes		No	04-Oct-1582				Yes	09-Dec-03	FOLFIRI	Yes	17-Sep-04	11-Sep-06		14.1	38.23	Moderate	T3	N0	M1	Homo	Homo	Homo	Homo	Homo	-ve	-ve	+ve
Patient	Yes	962Π	Dead	Metastatic	Left	Hetero	Wt	Hetero	Wt		IV	IV	10-Jul-2009	Female	Colon/Sigmoid	1	0-1	01-Jul-1935	73	>=70	15-Jun-2009	No	No	No	04-Oct-1582				Yes	10-Jul-09	XELOX/AVASTIN	Yes	30-Aug-09	30-Aug-09		2.53	2.53	High			M1	Homo	Homo	Hetero	Hetero	Homo	+ve	+ve	-ve
Patient	Yes	972Π	Dead	Metastatic	Left	Homo	Homo	Hetero	Hetero	Wt	IV	IV	20-Aug-2009	Male	Colon/Sigmoid	0	0-1	01-Jul-1934	75	>=70	20-Aug-2009	Yes	No	No	04-Oct-1582				Yes	20-Aug-09	AVASTIN + LOHP + XELODA	Yes	08-Jun-11	04-Dec-13		21.9	52.23	Moderate	T3	N0	M1	Homo	Homo	Homo	Homo	Homo	+ve	-ve	-ve
Patient	Yes	768Π	Dead	Metastatic	Left	Homo	Hetero	Hetero	Hetero	Wt	IIIB	IV	30-Oct-2007	Female	Colon/Sigmoid	0	0-1	01-Jul-1944	63	<70	15-Sep-2007	Yes	No	No	04-Oct-1582				Yes	29-Oct-07	FOLFOXIRI/ERBITUX	Yes	04-May-09	02-Dec-10		19.9	39.13	Moderate	T3	N1	M1	Homo	Homo	Homo	Homo	Homo	+ve	-ve	-ve
Patient	Yes	1063Π	Dead	Metastatic	Left	Hetero	Homo	Homo	Homo	Wt	IV	IV	21-Jun-2010	Female	Colon/Sigmoid	1	0-1	01-Jul-1938	71	>=70	19-Apr-2010	No		No	04-Oct-1582				Yes	21-Jun-10	FOLFIRI-VECTIBIX	Yes	28-Jun-11	20-Mar-13		14.5	35.53	High	T3	N2	M1	Hetero	Hetero	Homo	Homo	Homo	+ve	+ve	+ve
Patient	Yes	529Π	Dead	Metastatic	Left	Homo	Homo	Hetero	Wt	Mutant	IV	IV	23-May-2005	Female	Colon/Sigmoid	0	0-1	05-May-1942	62	<70	10-Mar-2005	Yes	No	No	04-Oct-1582				Yes	08-Jun-01	FOLFOX/AVASTIN	Yes	13-Oct-05	06-Jul-07		7.23	28.27	High	T3	N1	M1	Homo	Homo	Homo	Homo	Homo	+ve	-ve	+ve
Patient	Yes	1066Π	Dead	Metastatic	Left	Homo	Homo	Homo	Hetero	Wt	IV	IV	23-Sep-2010	Female	Colon/Sigmoid	1	0-1	02-Sep-1941	68	<70	22-Jun-2010	Yes	No	No	04-Oct-1582			04-Oct-1582	Yes	23-Jun-10	FOLFOX/VECTIBIX	Yes	31-Jan-11	25-Jun-13		7.43	36.63	High	T3	N1	M1	Homo	Homo	Homo	Homo	Homo	+ve	-ve	-ve
Patient	Yes	750Π	Dead	Metastatic	Left	Homo	Wt	Hetero	Wt		IV	IV	19-Sep-2007	Male	Colon/Sigmoid	2	>=2	01-Jul-1932	74	>=70	28-Jun-2007	Yes	No	No	04-Oct-1582			04-Oct-1582	Yes	19-Sep-07	FOLFIRI/AVASTIN	Yes	26-Mar-08	13-Aug-08		9.07	13.73	Moderate	T3	N2	M1	Homo	Homo	Homo	Homo	Homo	+ve	-ve	-ve
Patient	Yes	439Π	Dead	Metastatic	Left	Hetero	Homo	Hetero	Hetero	Wt	IIIB	IV	14-Sep-2004	Female	Colon/Sigmoid	1	0-1	01-Jul-1931	73	>=70	09-Sep-2004	No	No	No	04-Oct-1582			04-Oct-1582	Yes	15-Sep-04	CPT/LV/5FU	Yes	29-Nov-04	27-Jun-06		2.7	21.87	Moderate	T3	N0	M1	Homo	Homo	Hetero	Hetero	Homo	+ve	-ve	+ve
[truncated: 2 more columns]
